# Supplementary material for: Nanofat lysate ameliorates pain and cartilage degradation of osteoarthritis through activation of TGF-β–Smad2/3 signaling of chondrocytes
Source: Front Pharmacol. 2023 Mar 27;14:900205. doi: 10.3389/fphar.2023.900205 (PMC10083246; doi:10.3389/fphar.2023.900205)
Supplement: Supplementary file 1 [file DataSheet1.zip]

Archive with 6 entries (5 files):
- SUPPLEMENTARY DATA/FIGURE S1.TIF
- SUPPLEMENTARY DATA/FIGURE S2.TIF
- SUPPLEMENTARY DATA/FIGURE S3.TIF
- SUPPLEMENTARY DATA/FIGURE S4.TIF
- SUPPLEMENTARY DATA/TABLE S1.XLSX
- SUPPLEMENTARY DATA/
