# Supplementary material for: Nanofat lysate ameliorates pain and cartilage degradation of osteoarthritis through activation of TGF-β–Smad2/3 signaling of chondrocytes
Source: Front Pharmacol. 2023 Mar 27;14:900205. doi: 10.3389/fphar.2023.900205 (PMC10083246; doi:10.3389/fphar.2023.900205)
Supplement: Supplementary file 1 [file DataSheet1.zip › SUPPLEMENTARY DATA/TABLE S1.XLSX]

## Sheet: DEGs
NC vs. TNF-α													TNF-α vs. TNF-α+NFL
Up-regulated DEGs						Down-regulated DEGs							Up-regulated DEGs						Down-regulated DEGs
Gene ID	Gene Symbol	Type	log2 (M / N)	Qvalue (M / N)		Gene ID	Gene Symbol	Type	log2 (M / N)	Qvalue (M / N)			Gene ID	Gene Symbol	Type	log2 (T / N)	Qvalue (T / N)		Gene ID	Gene Symbol	Type	log2 (T / N)	Qvalue (T / N)
100125370	'Nadk'	mRNA	0.610944	9.05e-37		100125362	'LOC100125362'	mRNA	-3.29327	2.87e-142			100036765	'Ccdc92'	mRNA	0.603408	0.00726336		100125362	'LOC100125362'	mRNA	-3.16815	8.46e-123
100125373	'Pnrc2'	mRNA	0.177179	0.0013586		100158233	'Slc35a2'	mRNA	-0.226253	0.00332697			100125370	'Nadk'	mRNA	0.620261	1.19e-28		100134827	'Hiatl3'	mRNA	-0.295439	0.0152566
100125385	'Mroh1'	mRNA	0.818014	2.14e-08		100174909	'Smim11'	mRNA	-0.582645	0.000433			100125373	'Pnrc2'	mRNA	0.208006	0.00404776		100158233	'Slc35a2'	mRNA	-0.190636	0.0359855
100158223	'Zfp786'	mRNA	1.76732	2.4e-09		100188932	'Ost4'	mRNA	-0.192752	0.00279992			100125385	'Mroh1'	mRNA	0.898497	3.25e-07		100174909	'Smim11'	mRNA	-0.630567	0.000346
100188944	'Pnkd'	mRNA	0.686657	1.64e-11		100188937	'Cox7c'	mRNA	-0.299652	8.37e-05			100158223	'Zfp786'	mRNA	1.66115	1.27e-07		100270678	'Spns2'	mRNA	-0.773485	0.00323098
100190936	'Rnf123'	mRNA	0.476063	5.69e-12		100192314	'Inafm1'	mRNA	-0.390465	0.0471359			100188944	'Pnkd'	mRNA	0.72584	1.67e-11		100302372	'LOC100302372'	mRNA	-0.341921	9.32e-08
100192313	'Atxn7l3b'	mRNA	0.410105	9.21e-13		100233176	'Gon7'	mRNA	-0.412364	0.00314144			100190936	'Rnf123'	mRNA	0.547408	3.35e-12		100312982	'Ddx3'	mRNA	-0.161016	0.044318
100216475	'Hexdc'	mRNA	0.891304	3.35e-08		100233213	'Insyn2'	mRNA	-1.73774	0.0289795			100192313	'Atxn7l3b'	mRNA	0.383218	1.68e-08		100359558	'Fam177a1'	mRNA	-0.332162	0.000165
100302405	'Zfp958'	mRNA	0.277475	0.0223945		100270678	'Spns2'	mRNA	-1.12738	6.8e-06			100216475	'Hexdc'	mRNA	1.02732	5.99e-10		100359678	'Armcx4'	mRNA	-0.806092	3.07e-12
100302453	'Mettl9'	mRNA	0.594374	4.75e-35		100302372	'LOC100302372'	mRNA	-0.29578	1.34e-07			100294508	'LOC100294508'	mRNA	0.190019	0.0352573		100359823	'Tmem167a'	mRNA	-0.19595	0.00245155
100312983	'Kdm5d'	mRNA	0.241881	0.0151447		100359558	'Fam177a1'	mRNA	-0.260961	0.00186846			100302453	'Mettl9'	mRNA	0.612785	4.01e-25		100359865	'Hrct1'	mRNA	-0.413164	3.29e-05
100359583	'LOC100359583'	mRNA	0.431027	5.63e-08		100359678	'Armcx4'	mRNA	-0.712847	4.91e-13			100359583	'LOC100359583'	mRNA	0.498401	5.5e-06		100359982	'Mpc2'	mRNA	-0.358029	0.0032427
100359680	'Lpcat2'	mRNA	1.55143	9.62e-15		100359731	'Tipinl1'	mRNA	-0.860217	0.0048517			100359680	'Lpcat2'	mRNA	1.40918	9.4e-11		100360205	'LOC100360205'	mRNA	-0.909911	3.6e-54
100359816	'Setd1b'	mRNA	0.322227	0.000532		100359823	'Tmem167a'	mRNA	-0.228989	5.88e-06			100359821	'Zik1'	mRNA	0.608414	0.00873013		100360412	'Dnajc1'	mRNA	-0.299817	0.00147263
100359821	'Zik1'	mRNA	0.69735	0.000941		100359865	'Hrct1'	mRNA	-0.439161	3.77e-07			100360180	'Pgd'	mRNA	0.308479	3.98e-12		100360522	'LOC100360522'	mRNA	-0.15527	0.0119987
100360180	'Pgd'	mRNA	0.207236	6.01e-10		100359982	'Mpc2'	mRNA	-0.39508	0.000124			100360358	'Tmem251'	mRNA	0.431369	0.00843353		100360533	'Fam57a'	mRNA	-0.40801	4.46e-05
100360302	'Sec16a'	mRNA	0.172019	0.00103396		100360017	'Mrps6'	mRNA	-0.413367	0.0328241			100360380	'LOC100360380'	mRNA	0.786576	9.61e-06		100360552	'Fzd7'	mRNA	-1.57532	1.08e-52
100360358	'Tmem251'	mRNA	0.461734	0.00197548		100360087	'LOC100360087'	mRNA	-0.444717	3.64e-13			100360501	'Rnh1'	mRNA	0.278669	6.79e-07		100360679	'LOC100360679'	mRNA	-23.1964	2.58e-08
100360380	'LOC100360380'	mRNA	0.785555	6.42e-07		100360205	'LOC100360205'	mRNA	-0.744338	2.55e-53			100360508	'LOC100360508'	mRNA	0.378371	1.99e-08		100360754	'LOC100360754'	mRNA	-2.44152	4.28e-05
100360501	'Rnh1'	mRNA	0.174172	6.83e-05		100360406	'Tsr1'	mRNA	-0.181606	0.0152996			100360867	'Ypel1'	mRNA	2.03759	1.38e-12		100360880	'Fosb'	mRNA	-1.81928	5e-11
100360573	'LOC100360573'	mRNA	3.52051	0.00825359		100360412	'Dnajc1'	mRNA	-0.299537	0.000587			100360982	'Relb'	mRNA	2.68422	3.19e-126		100361126	'RGD2320734'	mRNA	-0.586423	0.00929822
100360867	'Ypel1'	mRNA	1.80523	4.2e-10		100360427	'E2f4'	mRNA	-0.214414	0.0333343			100361188	'Etfrf1'	mRNA	0.480487	0.00116739		100361457	'LOC100361457'	mRNA	-0.73062	9.17e-88
100360982	'Relb'	mRNA	2.6669	1.86e-138		100360522	'LOC100360522'	mRNA	-0.226867	4.93e-09			100361389	'Fam171a2'	mRNA	0.488253	2.88e-05		100361506	'Armc3'	mRNA	-2.845	0.0460598
100361083	'LOC100361083'	mRNA	0.448616	1.86e-05		100360533	'Fam57a'	mRNA	-0.391833	8.71e-05			100361417	'Tbcd'	mRNA	0.263377	0.000442		100361520	'Rpl37a'	mRNA	-0.254594	0.00508898
100361114	'Zfp869'	mRNA	0.3822	0.00782262		100360552	'Fzd7'	mRNA	-1.33836	2.32e-49			100361568	'Hilpda'	mRNA	0.558871	9.9e-05		100361830	'Tram2'	mRNA	-0.50003	0.00114091
100361188	'Etfrf1'	mRNA	0.516385	8.99e-05		100360647	'LOC100360647'	mRNA	-0.341676	0.027926			100361733	'Ociad2'	mRNA	0.303533	0.00555048		100361891	'Rab5al1'	mRNA	-0.185196	0.0453364
100361376	'Kank2'	mRNA	0.13378	0.00219243		100360750	'LOC100360750'	mRNA	-0.387919	0.0123709			100362005	'Grcc10'	mRNA	0.316089	0.00168084		100362725	'Cdkl5'	mRNA	-2.43896	6.61e-06
100361389	'Fam171a2'	mRNA	0.4768	4.07e-06		100360754	'LOC100360754'	mRNA	-1.22321	0.0223945			100362022	'Zfp27'	mRNA	1.03823	0.0169341		100363276	'Arhgap6'	mRNA	-0.820938	2.71e-08
100361417	'Tbcd'	mRNA	0.259675	7.59e-05		100360880	'Fosb'	mRNA	-2.02498	3.75e-13			100362102	'Lsm14b'	mRNA	0.274541	0.0179546		100363310	'Cystm1'	mRNA	-1.04645	1.91e-31
100361503	'Zfp717'	mRNA	0.260697	0.0351267		100360977	'LOC100360977'	mRNA	-0.358518	0.00424422			100362255	'Adgrv1'	mRNA	2.49922	0.0172562		100365363	'LOC100365363'	mRNA	-0.566241	7.85e-05
100361568	'Hilpda'	mRNA	0.345644	0.0165012		100361126	'RGD2320734'	mRNA	-0.51135	0.0118696			100362342	'LOC100362342'	mRNA	0.944638	0.0134297		100365370	'Ctdsp2'	mRNA	-0.218792	0.000105
100361733	'Ociad2'	mRNA	0.320138	0.00110131		100361180	'LOC100361180'	mRNA	-0.444141	0.0144021			100362458	'Gigyf2'	mRNA	0.183735	0.040796		100365679	'Dennd5b'	mRNA	-0.421243	0.00670256
100362005	'Grcc10'	mRNA	0.208106	0.0207023		100361457	'LOC100361457'	mRNA	-0.735137	3.94e-109			100362547	'Ap1g2'	mRNA	0.55385	0.000474		100365921	'LOC100365921'	mRNA	-0.472252	0.0153171
100362102	'Lsm14b'	mRNA	0.329285	0.00104109		100361520	'Rpl37a'	mRNA	-0.377816	0.000547			100362733	'Irgm2'	mRNA	1.47208	4.86e-23		100365935	'Cep85l'	mRNA	-2.0481	1.25e-37
100362342	'LOC100362342'	mRNA	0.808814	0.0343497		100361558	'LOC100361558'	mRNA	-0.0980348	0.0201599			100362819	'LOC100362819'	mRNA	0.827508	8.62e-06		100366024	'Prdm16'	mRNA	-1.35294	6.95e-25
100362347	'Fnip1'	mRNA	0.266069	0.000202		100361574	'Polr2k'	mRNA	-0.478268	0.00597114			100363484	'Ddit4l'	mRNA	1.97416	4.28e-05		100366237	'Pfdn4'	mRNA	-0.625141	1.03e-08
100362458	'Gigyf2'	mRNA	0.24697	0.000491		100361818	'Nfatc1'	mRNA	-0.2873	0.00786379			100364500	'LOC100364500'	mRNA	1.61527	7.73e-19		100909445	'Ube2w'	mRNA	-0.328617	0.016887
100362547	'Ap1g2'	mRNA	0.576218	6.99e-05		100361830	'Tram2'	mRNA	-0.462174	0.000375			100366216	'LOC100366216'	mRNA	2.12788	1.73e-05		100909521	'LOC100909521'	mRNA	-4.84772	0.0106825
100362733	'Irgm2'	mRNA	1.46351	4.67e-25		100361891	'Rab5al1'	mRNA	-0.169158	0.0155303			100909505	'LOC100909505'	mRNA	0.538496	1.59e-08		100909595	'LOC100909595'	mRNA	-0.373814	0.000906
100362819	'LOC100362819'	mRNA	0.675632	0.000801		100361913	'LOC100361913'	mRNA	-0.279967	0.0475415			100909712	'LOC100909712'	mRNA	0.935597	0.000395		100909598	'Pigbos1'	mRNA	-0.540339	0.021221
100363266	'Igip'	mRNA	0.283749	0.0205313		100362027	'LOC100362027'	mRNA	-0.17404	0.0245383			100909750	'LOC100909750'	mRNA	0.520198	2.48e-12		100909799	'LOC100909799'	mRNA	-3.17446	0.00295769
100363484	'Ddit4l'	mRNA	1.89396	7.24e-05		100362331	'Ndufa4l2'	mRNA	-0.315263	1.62e-08			100910205	'Prss50'	mRNA	5.16033	0.00485771		100909849	'LOC100909849'	mRNA	-1.37326	0.000621
100364335	'LOC100364335'	mRNA	0.140664	0.00549504		100362725	'Cdkl5'	mRNA	-2.09973	2.98e-05			100910275	'LOC100910275'	mRNA	0.198253	0.0167262		100909869	'LOC100909869'	mRNA	-0.944707	0.0267938
100364500	'LOC100364500'	mRNA	1.57889	2.03e-20		100362805	'Txndc5'	mRNA	-0.0885198	0.00626377			100910807	'LOC100910807'	mRNA	0.342524	0.0314278		100910104	'Xirp1'	mRNA	-3.16356	1.42e-06
100366216	'LOC100366216'	mRNA	2.00672	4.26e-05		100363276	'Arhgap6'	mRNA	-0.815868	1.96e-09			100910872	'Naa80'	mRNA	0.841677	6.88e-15		100910143	'LOC100910143'	mRNA	-0.324517	0.0263152
100529260	'Ankhd1'	mRNA	0.192672	0.00458488		100363310	'Cystm1'	mRNA	-0.960458	7.83e-37			100910885	'LOC100910885'	mRNA	0.510424	0.0342436		100910207	'LOC100910207'	mRNA	-0.964545	0.0368381
100909505	'LOC100909505'	mRNA	0.601243	5.24e-16		100363376	'Cmc2'	mRNA	-0.406638	0.0482122			100911495	'LOC100911495'	mRNA	5.15621	0.00643289		100910732	'LOC100910732'	mRNA	-0.200389	0.00252728
100909510	'Tsen34l1'	mRNA	0.571857	0.0334368		100364457	'LOC100364457'	mRNA	-21.4973	2.78e-07			100911664	'LOC100911664'	mRNA	0.276352	2.26e-06		100910754	'LOC100910754'	mRNA	-2.15115	1.21e-18
100909688	'LOC100909688'	mRNA	0.644598	0.0273315		100364990	'Pdss1'	mRNA	-0.483393	0.0346191			100911672	'LOC100911672'	mRNA	0.397155	0.049922		100910984	'Alkal1'	mRNA	-2.35342	3.4e-37
100909712	'LOC100909712'	mRNA	0.845748	0.0010841		100365363	'LOC100365363'	mRNA	-0.314698	0.0263059			100911734	'LOC100911734'	mRNA	0.29205	0.0112376		100910990	'LOC100910990'	mRNA	-0.214148	0.0452042
100909750	'LOC100909750'	mRNA	0.57867	8.35e-19		100365370	'Ctdsp2'	mRNA	-0.223046	8.22e-09			100911757	'Tshz2'	mRNA	0.452185	1.09e-05		100910996	'LOC100910996'	mRNA	-1.09456	2.02e-08
100909795	'LOC100909795'	mRNA	7.99814	1.73e-09		100365921	'LOC100365921'	mRNA	-0.453036	0.0128504			100912034	'LOC100912034'	mRNA	1.28434	0.0187461		100911132	'LOC100911132'	mRNA	-2.80682	0.0458634
100910106	'LOC100910106'	mRNA	0.523688	0.019223		100365935	'Cep85l'	mRNA	-2.01157	6.89e-43			100912447	'Nynrin'	mRNA	0.345025	0.00240686		100911216	'LOC100911216'	mRNA	-4.88691	0.000265
100910117	'LOC100910117'	mRNA	5.95126	0.000125		100366024	'Prdm16'	mRNA	-1.23722	1.68e-28			100912479	'LOC100912479'	mRNA	2.18988	0.0324496		100911256	'LOC100911256'	mRNA	-1.87016	0.0453464
100910121	'LOC100910121'	mRNA	0.68625	0.01475		100366237	'Pfdn4'	mRNA	-0.643664	7.44e-12			100912924	'Tigd2'	mRNA	0.503529	0.00183129		100911572	'LOC100911572'	mRNA	-4.14747	4.79e-287
100910205	'Prss50'	mRNA	5.65818	0.000479		100909595	'LOC100909595'	mRNA	-0.477406	5.44e-08			101241893	'Trim34'	mRNA	1.36694	1.31e-09		100911576	'LOC100911576'	mRNA	-0.253144	0.000956
100910275	'LOC100910275'	mRNA	0.257445	0.000119		100909598	'Pigbos1'	mRNA	-0.439981	0.0462104			102546968	'LOC102546968'	mRNA	2.71994	1.53e-54		100911597	'Myh9'	mRNA	-1.16042	1.11e-06
100910807	'LOC100910807'	mRNA	0.386112	0.00509351		100909799	'LOC100909799'	mRNA	-2.07904	0.0296953			102548778	'Parp10'	mRNA	2.63212	9.87e-46		100911599	'LOC100911599'	mRNA	-6.05171	3.91e-07
100910848	'LOC100910848'	mRNA	0.56663	1.12e-05		100909849	'LOC100909849'	mRNA	-1.19556	0.0044805			102549059	'LOC102549059'	mRNA	2.39322	0.0353501		100911668	'LOC100911668'	mRNA	-0.795432	3.43e-19
100910867	'Cfap69'	mRNA	0.563502	0.0304728		100910104	'Xirp1'	mRNA	-3.57252	3.07e-07			102550397	'LOC102550397'	mRNA	0.371517	0.0188783		100911832	'Rtl5'	mRNA	-0.541184	0.00203431
100910872	'Naa80'	mRNA	0.94986	5.05e-22		100910342	'Bbip1'	mRNA	-0.506197	0.0450163			102551140	'LOC102551140'	mRNA	0.511712	8.7e-06		100911848	'LOC100911848'	mRNA	-0.835556	5.92e-06
100910885	'LOC100910885'	mRNA	0.549069	0.0114315		100910732	'LOC100910732'	mRNA	-0.172216	0.00172768			102551518	'LOC102551518'	mRNA	0.459017	0.0181179		100912059	'LOC100912059'	mRNA	-0.32813	0.0381618
100911260	'LOC100911260'	mRNA	0.285316	0.00257551		100910754	'LOC100910754'	mRNA	-2.06272	1.75e-19			102551660	'Eml3'	mRNA	0.548534	3.6e-09		100912108	'Nupr1'	mRNA	-1.33135	1.83e-60
100911261	'LOC100911261'	mRNA	1.32543	9.74e-05		100910984	'Alkal1'	mRNA	-2.20933	4.23e-36			102551806	'LOC102551806'	mRNA	4.68646	0.00579711		100912115	'LOC100912115'	mRNA	-0.24623	0.00338359
100911313	'LOC100911313'	mRNA	20.6318	9e-07		100910996	'LOC100910996'	mRNA	-1.01673	3.24e-08			102552000	'LOC102552000'	mRNA	0.300655	0.0321902		100912218	'LOC100912218'	mRNA	-0.328417	0.0151294
100911495	'LOC100911495'	mRNA	5.87377	0.000196		100911132	'LOC100911132'	mRNA	-2.80245	0.038812			102552360	'LOC102552360'	mRNA	2.94949	0.00689333		100912604	'LOC100912604'	mRNA	-0.716066	0.0489125
100911664	'LOC100911664'	mRNA	0.322998	2.01e-11		100911216	'LOC100911216'	mRNA	-3.56391	0.000236			102552497	'Pcdhgb6'	mRNA	0.691046	0.0149057		100912608	'LOC100912608'	mRNA	-0.81537	1.89e-15
100911734	'LOC100911734'	mRNA	0.310277	0.00253745		100911238	'LOC100911238'	mRNA	-0.276406	0.00909887			102553495	'LOC102553495'	mRNA	7.49471	2.89e-08		100912936	'Hoxd8'	mRNA	-0.437144	0.000696
100911757	'Tshz2'	mRNA	0.577297	4.84e-10		100911417	'LOC100911417'	mRNA	-0.2047	0.000204			102554034	'LOC102554034'	mRNA	0.460745	0.0129584		102546312	'LOC102546312'	mRNA	-2.99476	0.00467711
100912034	'LOC100912034'	mRNA	1.42435	0.00119216		100911428	'LOC100911428'	mRNA	-1.50557	0.0492974			102554096	'LOC102554096'	mRNA	4.28439	4.88e-07		102547059	'LOC102547059'	mRNA	-0.689918	5.01e-17
100912447	'Nynrin'	mRNA	0.323529	0.000823		100911456	'LOC100911456'	mRNA	-1.03908	0.00473506			102554194	'LOC102554194'	mRNA	0.538759	0.0164514		102547219	'Mosmo'	mRNA	-0.550286	0.00428934
100912479	'LOC100912479'	mRNA	2.94899	0.000285		100911483	'Ndufa13'	mRNA	-0.181144	0.0380937			102554622	'LOC102554622'	mRNA	1.65366	0.00396118		102547753	'LOC102547753'	mRNA	-1.04224	0.029674
100912566	'LOC100912566'	mRNA	0.307773	0.013899		100911516	'LOC100911516'	mRNA	-0.770863	0.00292119			102554737	'LOC102554737'	mRNA	5.49431	0.00164618		102549615	'LOC102549615'	mRNA	-0.288304	0.00805278
100912924	'Tigd2'	mRNA	0.49189	0.00161418		100911572	'LOC100911572'	mRNA	-3.40597	6.78e-249			102555439	'LOC102555439'	mRNA	0.569557	4.75e-13		102549710	'Samd11'	mRNA	-0.693987	0.000116
101241893	'Trim34'	mRNA	1.50662	4.33e-13		100911576	'LOC100911576'	mRNA	-0.155776	0.0404563			102555637	'LOC102555637'	mRNA	5.64193	2.79e-28		102550851	'LOC102550851'	mRNA	-0.42579	0.00594866
102546572	'LOC102546572'	mRNA	0.223047	0.0181264		100911597	'Myh9'	mRNA	-1.12113	3.07e-47			102556288	'LOC102556288'	mRNA	5.08542	0.00596257		102551085	'Xrcc3'	mRNA	-0.56665	3.39e-05
102546968	'LOC102546968'	mRNA	2.47941	9.17e-50		100911668	'LOC100911668'	mRNA	-0.736157	1.04e-19			103689965	'LOC103689965'	mRNA	0.554718	0.0423015		102551819	'LOC102551819'	mRNA	-0.605475	0.0439354
102548320	'LOC102548320'	mRNA	0.344948	0.013695		100911813	'LOC100911813'	mRNA	-1.19539	0.00355618			103689968	'LOC103689968'	mRNA	0.492471	1.03e-14		102552895	'LOC102552895'	mRNA	-1.65494	3.46e-143
102548778	'Parp10'	mRNA	2.6109	1.02e-47		100911832	'Rtl5'	mRNA	-0.527226	0.00130274			103689977	'LOC103689977'	mRNA	0.789132	0.00330072		102552920	'LOC102552920'	mRNA	-0.417308	0.0261628
102549059	'LOC102549059'	mRNA	2.51611	0.017892		100911847	'LOC100911847'	mRNA	-0.573181	0.0269877			103690030	'LOC103690030'	mRNA	2.0873	7.07e-11		102553587	'Peg10'	mRNA	-1.34575	1.88e-13
102549842	'LOC102549842'	mRNA	0.427113	0.0301679		100911848	'LOC100911848'	mRNA	-0.742274	1.51e-05			103690108	'LOC103690108'	mRNA	1.58562	1.46e-68		102553845	'LOC102553845'	mRNA	-3.54768	0.0357965
102550397	'LOC102550397'	mRNA	0.365364	0.0233057		100912032	'Rps27a'	mRNA	-0.225742	0.018155			103690154	'LOC103690154'	mRNA	0.610689	4.14e-09		102554639	'LOC102554639'	mRNA	-4.69613	7.5e-09
102551140	'LOC102551140'	mRNA	0.684607	3.62e-12		100912059	'LOC100912059'	mRNA	-0.297463	0.0430382			103690398	'NEWGENE_1565505'	mRNA	0.676949	0.00150631		102554884	'Rcor1'	mRNA	-0.276383	0.00317605
102551518	'LOC102551518'	mRNA	0.303062	0.027697		100912108	'Nupr1'	mRNA	-1.13377	5.75e-56			103690914	'LOC103690914'	mRNA	1.2589	0.0208746		102555474	'LOC102555474'	mRNA	-0.797957	2.34e-08
102551660	'Eml3'	mRNA	0.479573	6.78e-10		100912115	'LOC100912115'	mRNA	-0.320175	4.08e-05			103691893	'LOC103691893'	mRNA	2.15882	2.88e-06		102555826	'Clec20a'	mRNA	-1.18137	3.82e-07
102551806	'LOC102551806'	mRNA	4.95085	0.00164309		100912218	'LOC100912218'	mRNA	-0.31163	0.0139159			103691988	'LOC103691988'	mRNA	0.887122	0.000336		103689925	'LOC103689925'	mRNA	-0.452496	0.00231307
102552000	'LOC102552000'	mRNA	0.357448	0.00476758		100912380	'LOC100912380'	mRNA	-0.10379	0.0154894			103692173	'LOC103692173'	mRNA	0.541501	0.000513		103689932	'NEWGENE_621351'	mRNA	-1.46325	2.65e-216
102552360	'LOC102552360'	mRNA	2.8512	0.00838272		100912498	'LOC100912498'	mRNA	-1.02093	0.000966			103692273	'LOC103692273'	mRNA	0.5144	0.0472275		103689982	'Mboat7l1'	mRNA	-0.301542	0.0103115
102553495	'LOC102553495'	mRNA	7.94159	1.3e-09		100912604	'LOC100912604'	mRNA	-0.533164	0.0188331			103693222	'LOC103693222'	mRNA	6.60252	1.26e-06		103690023	'LOC103690023'	mRNA	-1.65444	1.88e-06
102554034	'LOC102554034'	mRNA	0.570299	1.04e-05		100912608	'LOC100912608'	mRNA	-0.737691	5.44e-15			103694069	'LOC103694069'	mRNA	1.09038	0.00145203		103690027	'Aspnl1'	mRNA	-1.17195	2.45e-05
102554096	'LOC102554096'	mRNA	4.25096	2.59e-07		100912618	'LOC100912618'	mRNA	-21.7966	1.79e-07			108348046	'LOC108348046'	mRNA	0.405199	2.66e-07		103690028	'LOC103690028'	mRNA	-0.980278	0.000165
102554194	'LOC102554194'	mRNA	0.505001	0.0223062		100912936	'Hoxd8'	mRNA	-0.391294	0.00182114			108348056	'NEWGENE_1306714'	mRNA	0.850269	2.59e-10		103690089	'LOC103690089'	mRNA	-2.26025	0.000168
102554622	'LOC102554622'	mRNA	1.85125	0.000398		102546312	'LOC102546312'	mRNA	-2.10767	0.0175635			108348061	'LOC108348061'	mRNA	1.14355	8.61e-80		103690937	'LOC103690937'	mRNA	-0.417721	2.5e-05
102555439	'LOC102555439'	mRNA	0.560228	1.09e-16		102547059	'LOC102547059'	mRNA	-0.665139	2.83e-19			108348062	'LOC108348062'	mRNA	0.410357	0.00291614		103690962	'LOC103690962'	mRNA	-1.29347	0.0299254
102555637	'LOC102555637'	mRNA	5.64283	1.42e-28		102547219	'Mosmo'	mRNA	-0.564622	0.00173248			108348076	'NEWGENE_1308105'	mRNA	0.397037	0.00131185		103691034	'Peg3'	mRNA	-0.560672	4.04e-07
102556288	'LOC102556288'	mRNA	5.0956	0.00405242		102549710	'Samd11'	mRNA	-0.650569	0.000156			108348078	'LOC108348078'	mRNA	0.34902	0.000683		103691744	'LOC103691744'	mRNA	-1.35446	0.00609812
103689951	'LOC103689951'	mRNA	0.699166	6.42e-06		102551085	'Xrcc3'	mRNA	-0.371588	0.00568394			108348104	'NEWGENE_1308310'	mRNA	3.98511	0.0413197		103692025	'LOC103692025'	mRNA	-3.61258	0.00572719
103689965	'LOC103689965'	mRNA	0.573178	0.00377759		102552055	'LOC102552055'	mRNA	-0.55918	0.032319			108348148	'Gstm3'	mRNA	1.32841	1.25e-33		103692128	'LOC103692128'	mRNA	-0.452496	0.00231307
103689968	'LOC103689968'	mRNA	0.514468	2.61e-15		102552895	'LOC102552895'	mRNA	-1.50362	7.07e-185			108348150	'LOC108348150'	mRNA	5.74733	0.000428		103692129	'Hoxa10'	mRNA	-0.795432	3.43e-19
103689977	'LOC103689977'	mRNA	0.992059	1.22e-05		102553099	'LOC102553099'	mRNA	-0.971426	0.0281987			108348151	'LOC108348151'	mRNA	1.06969	0.00926812		103692368	'Palm2'	mRNA	-2.24922	4.97e-62
103690014	'LOC103690014'	mRNA	20.8223	6.95e-07		102553587	'Peg10'	mRNA	-1.28308	4.85e-14			108348178	'NEWGENE_1309258'	mRNA	0.97083	2.03e-15		103692529	'LOC103692529'	mRNA	-1.5663	0.0425812
103690030	'LOC103690030'	mRNA	2.1912	6.05e-13		102554639	'LOC102554639'	mRNA	-4.01214	3.34e-09			108348180	'LOC108348180'	mRNA	0.314068	0.000524		103693015	'LOC103693015'	mRNA	-0.316602	0.0121016
103690108	'LOC103690108'	mRNA	1.53004	6.19e-70		102554748	'LOC102554748'	mRNA	-0.831835	0.0401717			108348201	'LOC108348201'	mRNA	0.550673	0.040601		103693189	'LOC103693189'	mRNA	-0.321503	0.000178
103690149	'LOC103690149'	mRNA	0.408391	0.0444867		102554884	'Rcor1'	mRNA	-0.230951	0.00672058			108348326	'LOC108348326'	mRNA	2.60915	0.00618093		103693432	'Ptges3l'	mRNA	-1.15245	3.76e-25
103690154	'LOC103690154'	mRNA	0.676809	2.75e-13		102555474	'LOC102555474'	mRNA	-0.730705	2.46e-08			108349973	'LOC108349973'	mRNA	1.6779	0.0129016		103693480	'LOC103693480'	mRNA	-0.184675	0.0383179
103690398	'NEWGENE_1565505'	mRNA	0.496023	0.0193045		102555826	'Clec20a'	mRNA	-1.23308	5.38e-09			108352957	'LOC108352957'	mRNA	1.24998	0.00332847		103694863	'LOC103694863'	mRNA	-0.667551	6.38e-06
103691893	'LOC103691893'	mRNA	2.59989	3.79e-11		103689925	'LOC103689925'	mRNA	-0.403091	0.00407521			108353169	'LOC108353169'	mRNA	2.06277	5.61e-05		103694864	'LOC103694864'	mRNA	-2.09114	8.84e-36
103691988	'LOC103691988'	mRNA	0.693781	0.006029		103689932	'NEWGENE_621351'	mRNA	-1.40082	0			112400	'Nrg1'	mRNA	1.01701	9.28e-14		103694869	'LOC103694869'	mRNA	-23.4189	1.85e-08
103692173	'LOC103692173'	mRNA	0.636824	2.98e-08		103689982	'Mboat7l1'	mRNA	-0.293416	0.00610588			113894	'Sqstm1'	mRNA	0.389958	4.56e-14		108348044	'LOC108348044'	mRNA	-0.433029	1.1e-05
103693222	'LOC103693222'	mRNA	6.4827	1.92e-06		103689986	'LOC103689986'	mRNA	-1.02144	0.0175137			113898	'Prdx5'	mRNA	0.389489	4.09e-10		108348049	'LOC108348049'	mRNA	-1.14897	1.53e-13
103693776	'LOC103693776'	mRNA	0.520357	3.82e-06		103689987	'Mfsd14a'	mRNA	-0.546029	2.85e-05			113910	'Prnd'	mRNA	4.13347	9.42e-33		108348052	'LOC108348052'	mRNA	-1.27525	3.2e-12
103693838	'NEWGENE_621802'	mRNA	0.717906	0.0175738		103690023	'LOC103690023'	mRNA	-1.77467	1.51e-07			113948	'Bbs2'	mRNA	0.405099	0.0153938		108348057	'NEWGENE_1591402'	mRNA	-0.713095	1.25e-35
103694069	'LOC103694069'	mRNA	1.15925	3.75e-07		103690027	'Aspnl1'	mRNA	-1.00696	0.000158			113955	'Gpnmb'	mRNA	0.207595	1.47e-06		108348066	'NEWGENE_1586233'	mRNA	-7.38205	0.012685
103694865	'LOC103694865'	mRNA	0.383706	0.0182606		103690028	'LOC103690028'	mRNA	-1.06621	6.46e-06			113956	'Pecr'	mRNA	0.471338	0.00337167		108348074	'LOC108348074'	mRNA	-1.65729	1.14e-75
108348046	'LOC108348046'	mRNA	0.336566	3.96e-07		103690038	'LOC103690038'	mRNA	-0.991664	0.000181			113992	'Ugt1a6'	mRNA	0.88081	1.22e-07		108348092	'NEWGENE_1582771'	mRNA	-0.33036	0.0485732
108348056	'NEWGENE_1306714'	mRNA	0.794567	6.73e-10		103690045	'NEWGENE_1310139'	mRNA	-1.30771	0.00106747			113995	'P2rx5'	mRNA	2.14684	5.05e-75		108348108	'LOC108348108'	mRNA	-1.85463	1.52e-101
108348061	'LOC108348061'	mRNA	0.943605	1.13e-66		103690068	'LOC103690068'	mRNA	-0.279967	0.0475415			114029	'Megf8'	mRNA	0.244052	0.0116047		108348112	'LOC108348112'	mRNA	-0.639262	0.0486895
108348062	'LOC108348062'	mRNA	0.274279	0.00920496		103690089	'LOC103690089'	mRNA	-2.19071	0.00012			114093	'St14'	mRNA	0.85968	0.00138127		108348131	'NEWGENE_620180'	mRNA	-0.949089	3.34e-07
108348076	'NEWGENE_1308105'	mRNA	0.429802	3.41e-05		103690937	'LOC103690937'	mRNA	-0.228542	0.0184728			114102	'Cdh23'	mRNA	1.40847	0.00124074		108348147	'LOC108348147'	mRNA	-0.865759	0.0308783
108348078	'LOC108348078'	mRNA	0.403138	1.89e-06		103690962	'LOC103690962'	mRNA	-1.6942	0.000445			114104	'Asah2'	mRNA	0.413209	0.027534		108348156	'NEWGENE_2116'	mRNA	-0.731984	2.66e-10
108348101	'LOC108348101'	mRNA	1.22521	0.0275755		103691034	'Peg3'	mRNA	-0.577365	4.97e-09			114105	'Cxcl2'	mRNA	10.9589	4.31e-19		108348170	'NEWGENE_1307313'	mRNA	-3.73704	0.00332179
108348122	'LOC108348122'	mRNA	0.167517	0.0260464		103691556	'LOC103691556'	mRNA	-22.3285	8.44e-08			114113	'Pafah1b3'	mRNA	0.91639	0.000115		108349516	'LOC108349516'	mRNA	-0.821125	0.0395536
108348148	'Gstm3'	mRNA	1.13285	3.4e-22		103691744	'LOC103691744'	mRNA	-1.10013	0.0287886			114120	'Gng12'	mRNA	0.523734	4.92e-24		108349548	'LOC108349548'	mRNA	-0.441092	3.16e-10
108348178	'NEWGENE_1309258'	mRNA	1.00949	1.9e-18		103692128	'LOC103692128'	mRNA	-0.403091	0.00407521			114121	'Ccnl1'	mRNA	0.466409	1.78e-13		108349781	'Hs3st4'	mRNA	-2.69414	0.0277648
108348180	'LOC108348180'	mRNA	0.328908	7.25e-05		103692129	'Hoxa10'	mRNA	-0.736157	1.04e-19			114122	'Vcan'	mRNA	1.06644	1.89e-71		108350026	'LOC108350026'	mRNA	-1.18788	0.00920839
108348199	'NEWGENE_1306210'	mRNA	0.156712	0.0420138		103692368	'Palm2'	mRNA	-2.0122	9.75e-61			114203	'Sh2b2'	mRNA	2.68226	8.1e-80		108350443	'Inafm2'	mRNA	-0.560928	7.24e-10
108348201	'LOC108348201'	mRNA	0.64644	0.00575586		103692716	'LOC103692716'	mRNA	-0.780269	0.00935943			114210	'Spata2'	mRNA	0.442355	0.00034		108351053	'LOC108351053'	mRNA	-0.42585	0.0255839
108348771	'LOC108348771'	mRNA	0.729988	0.00328629		103693430	'LOC103693430'	mRNA	-0.471228	0.0067821			114243	'Nox1'	mRNA	1.03769	0.00376606		108352748	'LOC108352748'	mRNA	-4.47184	0.0489125
108351491	'LOC108351491'	mRNA	1.84615	0.0326895		103693432	'Ptges3l'	mRNA	-0.913937	6.35e-20			114247	'Slfn4'	mRNA	0.493888	0.000156		113886	'Kif1c'	mRNA	-0.17538	0.00143717
108352829	'LOC108352829'	mRNA	6.45785	1.14e-05		103694863	'LOC103694863'	mRNA	-0.427445	0.00192823			114483	'Cdk6'	mRNA	0.867665	4.35e-14		113906	'Hspb8'	mRNA	-0.201311	0.00336831
108353169	'LOC108353169'	mRNA	2.26269	2.35e-06		103694864	'LOC103694864'	mRNA	-1.80321	1.56e-30			114489	'Dag1'	mRNA	0.15632	0.00249886		113938	'Snurf'	mRNA	-0.756788	3.5e-09
112400	'Nrg1'	mRNA	0.99013	9.79e-15		103694869	'LOC103694869'	mRNA	-23.4103	1.68e-08			114490	'Cited2'	mRNA	0.910798	1.97e-82		113976	'Acsl4'	mRNA	-0.234658	0.0015345
113894	'Sqstm1'	mRNA	0.30713	1.51e-17		108348044	'LOC108348044'	mRNA	-0.554638	5.3e-11			114505	'Klf4'	mRNA	1.12733	3.79e-47		113983	'Pitx1'	mRNA	-0.281993	0.00106143
113898	'Prdx5'	mRNA	0.22168	3.82e-06		108348049	'LOC108348049'	mRNA	-0.690721	2.55e-08			114509	'Mapk7'	mRNA	0.296043	0.0476395		113984	'Nr2f2'	mRNA	-0.966686	7.13e-22
113910	'Prnd'	mRNA	4.39571	1.66e-38		108348052	'LOC108348052'	mRNA	-1.36451	1.05e-13			114515	'Lancl1'	mRNA	0.339997	0.0118046		114004	'Ppp1r14a'	mRNA	-0.894101	2.96e-11
113955	'Gpnmb'	mRNA	0.139976	0.000696		108348057	'NEWGENE_1591402'	mRNA	-0.61473	1.36e-55			114523	'Ntn1'	mRNA	4.40229	2.8e-84		114021	'Ebna1bp2'	mRNA	-0.316621	0.00356998
113956	'Pecr'	mRNA	0.425341	0.00435895		108348064	'LOC108348064'	mRNA	-0.153571	0.045464			114555	'Casp4'	mRNA	1.65758	3.4e-36		114022	'Glrx2'	mRNA	-0.29679	0.00555913
113992	'Ugt1a6'	mRNA	0.919006	5.59e-10		108348069	'LOC108348069'	mRNA	-0.555749	0.0120789			114559	'Arhgef7'	mRNA	0.450181	1.05e-06		114023	'Copb1'	mRNA	-0.138602	0.0149248
113995	'P2rx5'	mRNA	2.10669	2.65e-82		108348074	'LOC108348074'	mRNA	-1.67614	1.13e-93			114562	'Cdc37'	mRNA	0.146533	0.0273362		114024	'Acsl3'	mRNA	-0.230669	0.0385459
114002	'Ndst2'	mRNA	0.253842	0.01828		108348102	'LOC108348102'	mRNA	-0.558905	0.00395918			114588	'Cdh4'	mRNA	3.25964	0.0167187		114031	'Fstl3'	mRNA	-1.25282	6.7e-28
114029	'Megf8'	mRNA	0.310046	1.63e-10		108348108	'LOC108348108'	mRNA	-1.83956	4.9e-126			114591	'Dpp3'	mRNA	0.246199	1.87e-05		114090	'Egr2'	mRNA	-0.957956	4.25e-11
114093	'St14'	mRNA	0.816316	0.00138972		108348115	'Rps19'	mRNA	-0.118554	0.0449113			114612	'Ddx39b'	mRNA	0.398968	9.51e-14		114096	'Idh3a'	mRNA	-0.341683	7.57e-07
114102	'Cdh23'	mRNA	1.26424	0.00437418		108348127	'LOC108348127'	mRNA	-0.182477	0.000515			114635	'Trafd1'	mRNA	0.687551	1.72e-17		114100	'Sc5d'	mRNA	-0.258743	7.75e-05
114104	'Asah2'	mRNA	0.43704	0.0138201		108348131	'NEWGENE_620180'	mRNA	-0.791022	9.86e-06			114638	'Hps1'	mRNA	0.318605	5.66e-05		114101	'Cds2'	mRNA	-0.716736	3.12e-07
114105	'Cxcl2'	mRNA	10.8237	1.01e-18		108348154	'LOC108348154'	mRNA	-0.916511	0.0203743			114709	'Ifitm2'	mRNA	0.657047	5.39e-32		114107	'Kremen1'	mRNA	-0.828944	7.16e-07
114113	'Pafah1b3'	mRNA	0.794769	0.000601		108348156	'NEWGENE_2116'	mRNA	-0.600771	1.31e-11			114851	'Cdkn1a'	mRNA	0.121011	0.0224781		114108	'Pdlim3'	mRNA	-2.50301	3.32e-10
114120	'Gng12'	mRNA	0.527799	1.6e-38		108348170	'NEWGENE_1307313'	mRNA	-2.51325	0.0159894			114859	'Eif2ak4'	mRNA	0.36394	0.00559667		114111	'Vegfc'	mRNA	-0.364914	0.019387
114121	'Ccnl1'	mRNA	0.647623	1.35e-37		108349516	'LOC108349516'	mRNA	-0.88618	0.018327			115769	'Tjp2'	mRNA	0.736477	0.000124		114114	'Dnm1l'	mRNA	-0.399206	4.87e-11
114122	'Vcan'	mRNA	0.985785	9.27e-186		108349548	'LOC108349548'	mRNA	-0.517826	2.03e-18			116465	'Ifngr1'	mRNA	1.08833	7.96e-52		114116	'Cdc42bpa'	mRNA	-0.873588	2.76e-25
114203	'Sh2b2'	mRNA	2.65559	1.81e-80		108349781	'Hs3st4'	mRNA	-2.68493	0.021786			116472	'Il17b'	mRNA	1.82144	3.23e-05		114117	'Gng3'	mRNA	-0.875652	0.0265274
114210	'Spata2'	mRNA	0.441205	8.19e-05		108350443	'Inafm2'	mRNA	-0.536518	1.61e-09			116486	'Sec14l2'	mRNA	0.864446	8.77e-06		114119	'Gng10'	mRNA	-0.194343	0.0375739
114243	'Nox1'	mRNA	1.04467	0.00210747		108351053	'LOC108351053'	mRNA	-0.369408	0.0452124			116500	'Snap29'	mRNA	0.200239	0.0443121		114200	'P3h1'	mRNA	-0.351071	8.02e-10
114247	'Slfn4'	mRNA	0.460374	0.000122		108351584	'LOC108351584'	mRNA	-0.676772	0.00622318			116510	'Timp1'	mRNA	0.610843	2.07e-30		114206	'Tmf1'	mRNA	-0.216664	0.00970624
114483	'Cdk6'	mRNA	0.835626	8.17e-19		108352650	'LOC108352650'	mRNA	-0.455043	0.000333			116545	'Pou6f1'	mRNA	0.64782	2.07e-07		114208	'Skil'	mRNA	-0.376806	3.51e-10
114489	'Dag1'	mRNA	0.195923	7.27e-07		113886	'Kif1c'	mRNA	-0.0883411	0.0271515			116551	'Pdk1'	mRNA	0.346376	5.88e-06		114244	'Hcn2'	mRNA	-0.671951	0.000382
114490	'Cited2'	mRNA	0.871112	2.3e-106		113906	'Hspb8'	mRNA	-0.270629	1.33e-06			116564	'Npr2'	mRNA	0.477439	2.6e-18		114482	'Nek2'	mRNA	-0.44037	0.00662198
114505	'Klf4'	mRNA	1.11504	5.48e-61		113927	'Csnk1a1'	mRNA	-0.136402	0.044752			116568	'Ggt1'	mRNA	2.74195	0.00241578		114485	'Dmtf1'	mRNA	-0.259012	0.00686741
114523	'Ntn1'	mRNA	4.26451	1.34e-89		113938	'Snurf'	mRNA	-0.625616	4.38e-08			116596	'Map3k8'	mRNA	1.61304	2.01e-17		114486	'Braf'	mRNA	-0.336833	0.00359846
114555	'Casp4'	mRNA	1.68616	2.99e-45		113961	'Gorasp2'	mRNA	-0.135565	0.00258886			116630	'Csf2'	mRNA	6.36359	2.25e-05		114494	'Ccna2'	mRNA	-0.41692	5.55e-05
114559	'Arhgef7'	mRNA	0.394082	3.34e-07		113976	'Acsl4'	mRNA	-0.169521	0.0112471			116654	'Exoc4'	mRNA	0.309804	6.29e-06		114499	'Hdgf'	mRNA	-0.314277	2.33e-09
114588	'Cdh4'	mRNA	3.01544	0.0334893		113983	'Pitx1'	mRNA	-0.31979	1.78e-05			116657	'Cplx2'	mRNA	0.613566	4.8e-06		114506	'Ankh'	mRNA	-1.01677	2.28e-34
114591	'Dpp3'	mRNA	0.248305	1.73e-07		113984	'Nr2f2'	mRNA	-0.97593	7.16e-26			116665	'Rere'	mRNA	0.190017	0.0382192		114517	'Itga6'	mRNA	-1.73157	2.46e-205
114612	'Ddx39b'	mRNA	0.352272	7.86e-15		114004	'Ppp1r14a'	mRNA	-1.01076	5.71e-16			116684	'Oplah'	mRNA	1.06415	1.17e-11		114519	'Nfil3'	mRNA	-0.701102	9.1e-07
114635	'Trafd1'	mRNA	0.69358	1.71e-20		114021	'Ebna1bp2'	mRNA	-0.43143	7.47e-08			116689	'Ptpn6'	mRNA	1.08786	0.0158693		114520	'Strn3'	mRNA	-0.851304	3.03e-44
114638	'Hps1'	mRNA	0.29696	3.32e-05		114022	'Glrx2'	mRNA	-0.250691	0.0104732			116690	'Nfasc'	mRNA	1.8447	0.00285466		114557	'Wif1'	mRNA	-0.52664	0.00126814
114709	'Ifitm2'	mRNA	0.576575	7.55e-31		114023	'Copb1'	mRNA	-0.153504	0.000408			116691	'Cyth1'	mRNA	0.476269	0.000417		114561	'Pitpnb'	mRNA	-0.328011	1.92e-08
114845	'Klf3'	mRNA	0.217226	0.001226		114024	'Acsl3'	mRNA	-0.259259	0.00909599			116695	'Kcnd1'	mRNA	1.12715	9.41e-15		114590	'Ubqln1'	mRNA	-0.20635	0.000178
114859	'Eif2ak4'	mRNA	0.324632	0.00617134		114031	'Fstl3'	mRNA	-0.988448	3.95e-21			116697	'Pabpn1'	mRNA	0.211246	0.0070143		114630	'Atp5mc3'	mRNA	-0.179723	0.0352903
115769	'Tjp2'	mRNA	0.867689	4.82e-07		114087	'Banf1'	mRNA	-0.176835	0.0219805			116698	'Trim28'	mRNA	0.13869	0.0216864		114632	'Aimp1'	mRNA	-0.242382	0.0257981
116465	'Ifngr1'	mRNA	1.15916	3.6e-77		114090	'Egr2'	mRNA	-0.727628	8.1e-08			116717	'Trip10'	mRNA	0.393234	1.41e-06		114636	'Zyx'	mRNA	-0.709739	1.66e-47
116472	'Il17b'	mRNA	2.02749	1.42e-07		114095	'Stxbp3'	mRNA	-0.232799	0.044644			116721	'Abcc5'	mRNA	0.278079	0.0104856		114637	'Hmgn2'	mRNA	-0.280281	9.72e-06
116475	'Ift172'	mRNA	0.291368	0.0167013		114096	'Idh3a'	mRNA	-0.361092	1.28e-09			116722	'Psmd10'	mRNA	0.670452	0.00134842		114764	'Mapre1'	mRNA	-0.255772	1.44e-05
116486	'Sec14l2'	mRNA	0.781551	3.02e-05		114100	'Sc5d'	mRNA	-0.220785	2.03e-05			116741	'Pcdha4'	mRNA	0.434617	0.00186934		114765	'Wbp4'	mRNA	-0.239776	0.0226068
116500	'Snap29'	mRNA	0.237562	0.00547386		114101	'Cds2'	mRNA	-0.668198	1.12e-07			117028	'Bin1'	mRNA	0.209216	0.0452099		114856	'Dusp1'	mRNA	-0.971642	2.73e-79
116510	'Timp1'	mRNA	0.434991	2.36e-27		114107	'Kremen1'	mRNA	-0.705213	1.2e-05			117033	'Mmp12'	mRNA	5.52342	5.83e-11		114860	'Gale'	mRNA	-0.333049	1.53e-05
116545	'Pou6f1'	mRNA	0.711936	4.89e-11		114108	'Pdlim3'	mRNA	-2.61572	4.39e-11			117041	'Nln'	mRNA	0.546009	1.38e-10		114901	'Sorbs2'	mRNA	-1.14735	1.61e-57
116551	'Pdk1'	mRNA	0.26799	0.000111		114114	'Dnm1l'	mRNA	-0.361322	2.19e-11			117042	'Rpl6'	mRNA	0.163121	0.0144432		114906	'Pkia'	mRNA	-2.40875	0.0145653
116564	'Npr2'	mRNA	0.532925	2.72e-40		114116	'Cdc42bpa'	mRNA	-0.824824	3.33e-63			117044	'Rraga'	mRNA	0.197456	0.0152757		115771	'Usp2'	mRNA	-0.931482	4.36e-12
116568	'Ggt1'	mRNA	3.20092	4.55e-05		114119	'Gng10'	mRNA	-0.193597	0.00111437			117056	'H3f3b'	mRNA	0.180013	0.00152974		116477	'Wnk1'	mRNA	-0.194999	0.00755665
116596	'Map3k8'	mRNA	1.48754	1.51e-15		114123	'Sardh'	mRNA	-0.191079	0.0402954			117057	'Myo1b'	mRNA	2.0909	1.09e-52		116478	'Kidins220'	mRNA	-0.2088	0.00575459
116630	'Csf2'	mRNA	5.40355	0.0012405		114200	'P3h1'	mRNA	-0.369983	4.05e-16			117061	'Mmp10'	mRNA	5.41362	0		116482	'Sacm1l'	mRNA	-0.300942	4.28e-05
116631	'Nat1'	mRNA	0.29684	0.0496625		114206	'Tmf1'	mRNA	-0.154944	0.0236235			117062	'Hmga1'	mRNA	0.844559	2.22e-59		116484	'Txn1'	mRNA	-0.283027	0.00127774
116654	'Exoc4'	mRNA	0.290431	9.62e-07		114208	'Skil'	mRNA	-0.204003	4.47e-05			117063	'Ptpn2'	mRNA	0.739829	5.75e-09		116487	'Tgfbi'	mRNA	-0.618558	0.00136002
116657	'Cplx2'	mRNA	0.520173	9.46e-05		114244	'Hcn2'	mRNA	-0.567714	0.00112301			117089	'Bex3'	mRNA	0.374771	0.000803		116490	'Snai1'	mRNA	-0.54516	1.49e-20
116665	'Rere'	mRNA	0.271526	2.32e-06		114482	'Nek2'	mRNA	-0.48419	0.00482481			117096	'Nlgn2'	mRNA	0.67902	3.25e-08		116501	'Slc9a3r2'	mRNA	-1.85005	2.67e-69
116684	'Oplah'	mRNA	0.990475	4.45e-11		114485	'Dmtf1'	mRNA	-0.29987	0.000336			117140	'Hivep1'	mRNA	1.12091	5.19e-38		116504	'Mprip'	mRNA	-0.141206	0.00472917
116690	'Nfasc'	mRNA	1.63708	0.00888858		114486	'Braf'	mRNA	-0.257343	0.0157808			117241	'Pop5'	mRNA	0.376189	0.0218902		116554	'Mapk8'	mRNA	-0.28261	0.0157751
116691	'Cyth1'	mRNA	0.567844	7.17e-06		114488	'Rbm3'	mRNA	-0.0787439	0.0171859			117254	'Prdx1'	mRNA	0.143846	0.0395536		116555	'Nup107'	mRNA	-0.362793	0.00152883
116695	'Kcnd1'	mRNA	1.05314	2.29e-15		114494	'Ccna2'	mRNA	-0.468724	2.79e-08			117255	'Ptpn12'	mRNA	0.209583	0.00608577		116561	'Cltb'	mRNA	-1.00657	1.74e-46
116697	'Pabpn1'	mRNA	0.155875	0.0205916		114499	'Hdgf'	mRNA	-0.301963	5.27e-13			117257	'Gpr176'	mRNA	0.914067	5.02e-63		116563	'Ap2m1'	mRNA	-0.260845	1.72e-07
116698	'Trim28'	mRNA	0.108702	0.0305318		114506	'Ankh'	mRNA	-0.977498	1.33e-38			117259	'Tra2b'	mRNA	0.156675	0.0356268		116590	'Mapk1'	mRNA	-0.349155	4.52e-11
116717	'Trip10'	mRNA	0.357084	1.27e-06		114517	'Itga6'	mRNA	-1.55563	4.7e-250			117265	'Pex6'	mRNA	0.485334	2.64e-05		116595	'Nrxn2'	mRNA	-1.13636	0.0131388
116721	'Abcc5'	mRNA	0.370596	4.57e-05		114519	'Nfil3'	mRNA	-0.752233	7.19e-09			117269	'Rps6ka2'	mRNA	0.66623	0.00125178		116636	'Eif4ebp1'	mRNA	-0.276779	2.74e-05
116722	'Psmd10'	mRNA	0.611616	0.00387977		114520	'Strn3'	mRNA	-0.716685	1.47e-48			117279	'Cflar'	mRNA	0.87325	5.53e-37		116640	'Tnc'	mRNA	-1.85989	0
116741	'Pcdha4'	mRNA	0.427193	0.000836		114557	'Wif1'	mRNA	-0.526292	0.000446			117287	'Park7'	mRNA	0.310585	2.45e-05		116649	'Kcnj4'	mRNA	-4.92156	0.00296786
117030	'Erp29'	mRNA	0.120732	0.0479284		114561	'Pitpnb'	mRNA	-0.228944	1.4e-06			117537	'Klhl41'	mRNA	0.773976	5.77e-13		116651	'E2f5'	mRNA	-0.50406	0.000787
117033	'Mmp12'	mRNA	5.26464	6.64e-10		114587	'Dlk1'	mRNA	-2.4683	0.0158293			117540	'Plscr1'	mRNA	1.73703	6.76e-42		116653	'Cap2'	mRNA	-0.958046	1.8e-07
117041	'Nln'	mRNA	0.495931	1.97e-10		114590	'Ubqln1'	mRNA	-0.183361	3.8e-05			117543	'Decr1'	mRNA	0.262827	0.00489372		116660	'Ptprn'	mRNA	-0.863118	9.11e-06
117056	'H3f3b'	mRNA	0.13001	0.00808169		114630	'Atp5mc3'	mRNA	-0.268849	1.99e-06			117551	'Ccl22'	mRNA	6.07494	1.66e-05		116662	'Ecm1'	mRNA	-0.228978	0.000803
117057	'Myo1b'	mRNA	2.00357	2.57e-52		114632	'Aimp1'	mRNA	-0.241779	0.00634867			117552	'Ptpn23'	mRNA	0.258184	0.000814		116663	'Dusp6'	mRNA	-1.29449	2.28e-41
117061	'Mmp10'	mRNA	5.24205	0		114634	'Six1'	mRNA	-0.203523	0.00937087			117955	'Slc4a7'	mRNA	0.280502	0.00106512		116666	'Lman1'	mRNA	-0.509204	2.5e-26
117062	'Hmga1'	mRNA	0.63281	5.93e-41		114636	'Zyx'	mRNA	-0.641311	3.19e-64			140547	'Echs1'	mRNA	0.389807	0.000117		116670	'Ppp1r12a'	mRNA	-0.676725	1.17e-28
117063	'Ptpn2'	mRNA	0.82518	4.43e-15		114637	'Hmgn2'	mRNA	-0.320053	9.59e-12			140581	'Patj'	mRNA	0.966629	3.92e-12		116671	'Cdk5r1'	mRNA	-1.58689	0.0219018
117096	'Nlgn2'	mRNA	0.691204	1.6e-10		114764	'Mapre1'	mRNA	-0.214918	3.38e-06			140588	'Gli3'	mRNA	0.762686	3.74e-11		116673	'Sdc3'	mRNA	-0.426338	4.73e-13
117140	'Hivep1'	mRNA	1.14571	7.84e-60		114856	'Dusp1'	mRNA	-0.881765	1.22e-130			140668	'Abcc3'	mRNA	0.348797	0.00583414		116693	'Cyth3'	mRNA	-1.41262	1.7e-104
117180	'Csde1'	mRNA	0.277156	3.62e-06		114860	'Gale'	mRNA	-0.482078	2.01e-14			140671	'Phkg2'	mRNA	0.288368	0.0200389		116699	'Inpp4b'	mRNA	-1.56651	2.17e-39
117255	'Ptpn12'	mRNA	0.211649	0.00153862		114901	'Sorbs2'	mRNA	-0.866908	4.89e-43			140694	'Dnm1'	mRNA	0.737352	1.88e-08		116723	'Pip4k2a'	mRNA	-0.813722	7.5e-32
117257	'Gpr176'	mRNA	1.09505	9.1e-140		114906	'Pkia'	mRNA	-2.4011	0.0121302			140915	'Slco3a1'	mRNA	0.244992	0.0386908		116725	'Ube2n'	mRNA	-0.311927	9.64e-06
117265	'Pex6'	mRNA	0.495075	1.2e-06		115771	'Usp2'	mRNA	-0.848635	3.7e-12			140923	'Bnip3l'	mRNA	0.473279	3.53e-16		116728	'Sept5'	mRNA	-0.500982	4.1e-13
117269	'Rps6ka2'	mRNA	0.756289	4.46e-05		116477	'Wnk1'	mRNA	-0.162024	0.000114			140924	'Il2rg'	mRNA	7.8765	8.92e-10		116777	'Cdh3'	mRNA	-1.07029	5.23e-06
117279	'Cflar'	mRNA	0.977241	2e-83		116478	'Kidins220'	mRNA	-0.140878	0.00134554			140937	'Higd1a'	mRNA	0.257189	0.0163842		116782	'Pcdhgc3'	mRNA	-0.56916	1.3e-29
117287	'Park7'	mRNA	0.170064	0.020602		116482	'Sacm1l'	mRNA	-0.316202	7.02e-07			140940	'Arf3'	mRNA	0.164603	0.0076564		117016	'Mark1'	mRNA	-0.455182	0.0216562
117520	'Oxr1'	mRNA	0.1816	0.0253836		116484	'Txn1'	mRNA	-0.428511	1.96e-14			140941	'Siah1'	mRNA	0.34972	0.00511411		117017	'Polr2g'	mRNA	-0.249889	0.0190878
117535	'Chd4'	mRNA	0.160808	0.000152		116487	'Tgfbi'	mRNA	-0.99822	8.79e-08			140942	'Ddit4'	mRNA	1.14496	1.9e-28		117024	'Crym'	mRNA	-0.533779	0.0268274
117537	'Klhl41'	mRNA	0.934283	6.58e-23		116490	'Snai1'	mRNA	-0.584498	4.79e-35			140943	'Ppp4r1'	mRNA	0.238537	0.000227		117045	'Eif4e'	mRNA	-0.3435	1.74e-06
117540	'Plscr1'	mRNA	1.68382	2.58e-39		116501	'Slc9a3r2'	mRNA	-1.80007	2.25e-80			154516	'Ugt1a7c'	mRNA	0.733947	0.00689333		117049	'Rab28'	mRNA	-0.524736	4.95e-12
117551	'Ccl22'	mRNA	6.39933	3.18e-06		116548	'Pcsk5'	mRNA	-0.281532	0.0320001			155151	'Coro1a'	mRNA	1.31882	0.0070561		117050	'Arl5a'	mRNA	-0.191512	0.0197289
117552	'Ptpn23'	mRNA	0.303448	1.36e-07		116550	'Atp5f1c'	mRNA	-0.139417	0.0147333			155183	'Skap2'	mRNA	0.478631	1.52e-06		117052	'Kcnj12'	mRNA	-4.29503	1.9e-10
117955	'Slc4a7'	mRNA	0.325194	1.04e-05		116554	'Mapk8'	mRNA	-0.276486	0.0079154			156767	'Tnfrsf1b'	mRNA	0.607937	6.19e-06		117060	'Ubr5'	mRNA	-0.308857	2.22e-07
140547	'Echs1'	mRNA	0.384963	2.97e-05		116555	'Nup107'	mRNA	-0.338469	0.00123048			170496	'Lcn2'	mRNA	1.85738	4.4e-81		117095	'Bhlhe41'	mRNA	-0.847771	4.78e-19
140581	'Patj'	mRNA	0.92332	2.45e-13		116561	'Cltb'	mRNA	-0.915751	4.46e-50			170501	'Galnt10'	mRNA	0.59834	1.38e-12		117183	'Rgcc'	mRNA	-2.52794	1.29e-64
140588	'Gli3'	mRNA	0.72342	1.32e-20		116563	'Ap2m1'	mRNA	-0.292754	1.36e-17			170512	'Ifi27'	mRNA	0.359166	3.69e-06		117186	'Sh3bp5'	mRNA	-0.597131	0.000452
140668	'Abcc3'	mRNA	0.485972	8.26e-06		116590	'Mapk1'	mRNA	-0.275403	1.99e-10			170520	'Cygb'	mRNA	1.45127	0.000351		117263	'Psmc1'	mRNA	-0.246666	0.00013
140671	'Phkg2'	mRNA	0.363422	0.000245		116595	'Nrxn2'	mRNA	-1.01935	0.0188953			170667	'Atp6v0c'	mRNA	0.135224	0.00944529		117264	'P2ry6'	mRNA	-2.02326	4.56e-49
140694	'Dnm1'	mRNA	0.620884	7.17e-07		116636	'Eif4ebp1'	mRNA	-0.342247	1.81e-11			170670	'Hadha'	mRNA	0.407204	3.26e-14		117273	'Rhoa'	mRNA	-0.317802	4.75e-11
140915	'Slco3a1'	mRNA	0.25512	0.0122672		116640	'Tnc'	mRNA	-1.44967	0			170824	'Steap3'	mRNA	0.994747	1.76e-48		117276	'Pfkfb3'	mRNA	-0.687514	4.94e-30
140923	'Bnip3l'	mRNA	0.491364	3.06e-23		116646	'Tpt1'	mRNA	-0.146574	0.000217			170844	'Taf2'	mRNA	0.323814	0.000188		117282	'Hnrnpk'	mRNA	-0.355229	6.48e-16
140924	'Il2rg'	mRNA	7.97517	3.69e-10		116649	'Kcnj4'	mRNA	-4.91548	0.00229508			170913	'Abcb1a'	mRNA	1.18914	2.27e-17		117514	'Txnip'	mRNA	-0.672635	2.73e-34
140939	'Trim63'	mRNA	0.573898	0.0295507		116651	'E2f5'	mRNA	-0.399152	0.00491985			170919	'Agpat4'	mRNA	0.362841	0.00672773		117533	'Gmpr'	mRNA	-0.791043	1.56e-08
140940	'Arf3'	mRNA	0.222326	2.19e-06		116653	'Cap2'	mRNA	-0.808357	2.31e-06			170921	'Itga2'	mRNA	0.975671	1.85e-12		117536	'Nsmf'	mRNA	-0.427326	5.55e-05
140941	'Siah1'	mRNA	0.388823	0.00034		116656	'Cdc123'	mRNA	-0.162249	0.0427876			170923	'Rap2b'	mRNA	0.876325	0.0148645		117544	'Ppat'	mRNA	-0.366152	0.000963
140942	'Ddit4'	mRNA	0.960887	6.15e-23		116660	'Ptprn'	mRNA	-1.29149	2.08e-11			170924	'Abcc4'	mRNA	0.989621	1.84e-21		117548	'Kif1b'	mRNA	-0.319928	0.00296666
140943	'Ppp4r1'	mRNA	0.208474	0.000197		116662	'Ecm1'	mRNA	-0.200968	0.000108			170929	'Bcl2a1'	mRNA	3.50289	4.55e-05		117550	'Kif5b'	mRNA	-1.1882	1.71e-145
154516	'Ugt1a7c'	mRNA	0.593323	0.0219805		116663	'Dusp6'	mRNA	-1.19461	1.54e-39			170943	'Slc25a10'	mRNA	0.493235	0.000452		117557	'Tpm3'	mRNA	-0.137807	0.0055766
154968	'Oga'	mRNA	0.134516	0.0401717		116666	'Lman1'	mRNA	-0.493973	1.26e-41			170944	'Dkc1'	mRNA	0.209202	0.0233211		117560	'Klf9'	mRNA	-1.06101	5.1e-38
155183	'Skap2'	mRNA	0.445771	6.58e-07		116670	'Ppp1r12a'	mRNA	-0.55061	7.99e-29			170946	'Marf1'	mRNA	0.283331	0.00735911		117582	'Tmem158'	mRNA	-1.32446	4.09e-12
156767	'Tnfrsf1b'	mRNA	0.528995	7.14e-05		116671	'Cdk5r1'	mRNA	-1.71338	0.0109408			171045	'Mmp3'	mRNA	5.35064	0		124461	'Pacsin2'	mRNA	-0.272748	0.000515
170496	'Lcn2'	mRNA	1.91119	1.51e-26		116673	'Sdc3'	mRNA	-0.288481	1.62e-10			171052	'Mmp13'	mRNA	4.99773	0		140448	'Slc8a3'	mRNA	-0.874385	0.0374113
170501	'Galnt10'	mRNA	0.494968	1.73e-11		116693	'Cyth3'	mRNA	-1.2925	1.2e-120			171059	'Wfdc18'	mRNA	3.12887	1.92e-20		140544	'Pcyt1a'	mRNA	-0.193807	0.005264
170512	'Ifi27'	mRNA	0.323039	8.37e-07		116699	'Inpp4b'	mRNA	-1.43776	9.12e-39			171060	'Il13ra2'	mRNA	4.48666	0.00113173		140584	'Wnt11'	mRNA	-2.78722	0.0471899
170520	'Cygb'	mRNA	1.54479	3.1e-05		116723	'Pip4k2a'	mRNA	-0.769156	3.44e-35			171064	'Igsf6'	mRNA	1.69768	0.00332029		140585	'Ryk'	mRNA	-0.31716	1.61e-09
170670	'Hadha'	mRNA	0.360489	1.8e-17		116725	'Ube2n'	mRNA	-0.338954	4.12e-11			171071	'Ppp1r15a'	mRNA	0.493766	2.82e-15		140586	'Sox9'	mRNA	-1.18362	1.72e-16
170824	'Steap3'	mRNA	0.870472	3.11e-45		116728	'Sept5'	mRNA	-0.493604	1.4e-15			171079	'B3galt4'	mRNA	0.877757	0.0246076		140590	'Bmpr2'	mRNA	-0.550205	6.27e-24
170844	'Taf2'	mRNA	0.439071	2.22e-09		116777	'Cdh3'	mRNA	-1.11984	4.23e-07			171081	'Csf2rb'	mRNA	6.08914	1.69e-05		140594	'Sytl4'	mRNA	-1.20082	9.17e-27
170911	'Pik3ca'	mRNA	0.189213	0.0118243		116782	'Pcdhgc3'	mRNA	-0.564946	5.15e-52			171096	'Cst6'	mRNA	0.588182	0.0172945		140655	'Rps16'	mRNA	-0.16688	0.00764841
170913	'Abcb1a'	mRNA	1.09308	2.73e-16		117017	'Polr2g'	mRNA	-0.381494	5.74e-06			171126	'Ap3m1'	mRNA	0.490675	1.44e-10		140665	'Rab3d'	mRNA	-0.565395	5.65e-05
170919	'Agpat4'	mRNA	0.330379	0.0110395		117024	'Crym'	mRNA	-0.668356	0.00273194			171142	'Ehhadh'	mRNA	0.802649	0.0350374		140666	'Rcan2'	mRNA	-0.828549	7.48e-09
170921	'Itga2'	mRNA	0.812734	3.89e-10		117045	'Eif4e'	mRNA	-0.311129	9.82e-08			171159	'Zhx1'	mRNA	0.294946	0.00187674		140669	'Abcb6'	mRNA	-0.4852	8.64e-05
170924	'Abcc4'	mRNA	0.998061	8.7e-26		117049	'Rab28'	mRNA	-0.484835	6.71e-14			171160	'Hopx'	mRNA	0.636042	0.021398		140728	'Cacng7'	mRNA	-1.55191	0.00921242
170929	'Bcl2a1'	mRNA	2.98923	0.00123701		117051	'Arfrp1'	mRNA	-0.216761	0.0377085			171164	'Gbp2'	mRNA	5.8143	2.31e-42		140898	'Arhgef5'	mRNA	-0.2281	0.0449946
170943	'Slc25a10'	mRNA	0.488611	0.00018		117052	'Kcnj12'	mRNA	-2.97025	2.89e-09			171293	'Ctsd'	mRNA	0.284826	1.26e-11		140910	'Msmo1'	mRNA	-0.171594	0.00966187
170944	'Dkc1'	mRNA	0.20705	0.0105404		117060	'Ubr5'	mRNA	-0.284407	1.57e-11			171350	'Pabpc1'	mRNA	0.481702	5.37e-34		140914	'Olr1'	mRNA	-0.434328	0.000128
170946	'Marf1'	mRNA	0.316092	3.12e-06		117095	'Bhlhe41'	mRNA	-0.865777	6.14e-23			171357	'Ptprg'	mRNA	0.589451	6.15e-21		140922	'Txnl1'	mRNA	-0.192362	0.0113451
171045	'Mmp3'	mRNA	5.22182	0		117100	'Slc6a7'	mRNA	-1.3618	0.00129172			171361	'Eef1a1'	mRNA	0.226034	1.31e-07		140931	'Hnrnph1'	mRNA	-0.188358	0.00615523
171046	'Tcf3'	mRNA	0.267642	0.000201		117183	'Rgcc'	mRNA	-2.40747	9.61e-64			171366	'Ppp4c'	mRNA	0.218329	0.0181266		155430	'Hey2'	mRNA	-3.21938	1.52e-19
171052	'Mmp13'	mRNA	4.70122	0		117186	'Sh3bp5'	mRNA	-0.594611	0.000159			171369	'Cd40'	mRNA	2.05591	0.00586816		155437	'Hey1'	mRNA	-3.89252	0.000371
171059	'Wfdc18'	mRNA	2.72877	2.59e-14		117262	'Psmc4'	mRNA	-0.15104	0.0159505			171373	'Slc12a5'	mRNA	2.26657	7.4e-05		155696	'Dcbld2'	mRNA	-0.33771	5.17e-09
171064	'Igsf6'	mRNA	1.52539	0.0112596		117263	'Psmc1'	mRNA	-0.254324	8.2e-09			171379	'Smarca4'	mRNA	0.152314	0.0277626		155812	'Trim9'	mRNA	-2.72504	9.19e-05
171071	'Ppp1r15a'	mRNA	0.467153	3.43e-19		117264	'P2ry6'	mRNA	-1.90084	2.95e-51			171396	'Sulf1'	mRNA	0.584264	2.81e-27		156275	'Ggt7'	mRNA	-0.513592	2.49e-06
171079	'B3galt4'	mRNA	0.819602	0.030279		117273	'Rhoa'	mRNA	-0.324539	1.09e-27			171411	'Tmem176b'	mRNA	2.27513	1.97e-51		161452	'Lef1'	mRNA	-1.3029	3.75e-07
171081	'Csf2rb'	mRNA	6.0988	1.24e-05		117276	'Pfkfb3'	mRNA	-0.761949	3.96e-55			171432	'Tmem14c'	mRNA	0.514571	7.57e-15		161476	'Hspb2'	mRNA	-1.98938	2.37e-12
171126	'Ap3m1'	mRNA	0.436086	1.77e-09		117282	'Hnrnpk'	mRNA	-0.320257	9.99e-28			171435	'Aagab'	mRNA	0.377263	3.57e-05		170573	'Slc38a4'	mRNA	-1.75947	2.49e-06
171129	'Uggt1'	mRNA	0.0950479	0.0303916		117512	'C9'	mRNA	-4.29742	0.0165867			171436	'Mk1'	mRNA	0.422382	1.96e-05		170577	'Mark3'	mRNA	-0.175557	0.0359442
171137	'Khsrp'	mRNA	0.199956	0.00794949		117514	'Txnip'	mRNA	-0.655307	8.91e-44			171442	'Svop'	mRNA	2.57477	0.000731		170796	'Grin3b'	mRNA	-0.969341	6.71e-06
171142	'Ehhadh'	mRNA	0.808352	0.0242932		117515	'Sept2'	mRNA	-0.0698768	0.0339791			171443	'Slc12a9'	mRNA	0.398374	0.028143		170816	'Olr59'	mRNA	-3.73503	6.62e-12
171159	'Zhx1'	mRNA	0.22269	0.0112957		117533	'Gmpr'	mRNA	-0.929309	1.1e-12			171444	'Pacs1'	mRNA	0.378249	3.95e-05		170845	'Ndel1'	mRNA	-0.257551	4.13e-06
171160	'Hopx'	mRNA	0.582027	0.030279		117536	'Nsmf'	mRNA	-0.341743	0.000502			171445	'Akr7a2'	mRNA	1.22438	2.17e-61		170895	'Cetn3'	mRNA	-0.470653	0.000803
171164	'Gbp2'	mRNA	5.72526	2.65e-41		117544	'Ppat'	mRNA	-0.412719	5.5e-05			171451	'Marc2'	mRNA	0.36465	0.000603		170897	'Sphk1'	mRNA	-0.804053	1e-11
171293	'Ctsd'	mRNA	0.241601	9.3e-13		117548	'Kif1b'	mRNA	-0.306335	7.55e-07			171454	'Nacc1'	mRNA	0.145685	0.0490169		170899	'Kcnk2'	mRNA	-2.02541	1.24e-194
171341	'Mgst1'	mRNA	0.989379	0.00627977		117550	'Kif5b'	mRNA	-1.02519	5.06e-179			171455	'Exoc2'	mRNA	0.170035	0.0375536		170900	'Rbm14'	mRNA	-0.394058	9.37e-07
171350	'Pabpc1'	mRNA	0.45859	1.79e-60		117557	'Tpm3'	mRNA	-0.0940737	0.00770261			171495	'Capn5'	mRNA	0.353731	0.00143118		170904	'Stk17b'	mRNA	-0.195005	0.0451241
171357	'Ptprg'	mRNA	0.591946	5.61e-28		117560	'Klf9'	mRNA	-0.894338	1.08e-48			171498	'Sgk3'	mRNA	0.862987	1.38e-12		170905	'Lfng'	mRNA	-1.18547	1.66e-06
171361	'Eef1a1'	mRNA	0.17561	8.78e-11		117582	'Tmem158'	mRNA	-1.28323	4.81e-14			171501	'Rnf38'	mRNA	0.423394	0.000149		170909	'Erg'	mRNA	-3.28788	8.72e-54
171369	'Cd40'	mRNA	1.79565	0.0201274		122799	'Rps25'	mRNA	-0.292109	8.66e-08			171517	'Gpc2'	mRNA	1.69522	0.0107974		170910	'Mtdh'	mRNA	-0.313926	1.71e-09
171373	'Slc12a5'	mRNA	2.38054	9.19e-06		124323	'Rps23'	mRNA	-0.216936	6.96e-06			171551	'Cxcl3'	mRNA	10.9325	9.84e-147		170920	'Map4k3'	mRNA	-0.53847	3.59e-10
171375	'Atp5f1'	mRNA	21.884	1.58e-07		124440	'Rpl41'	mRNA	-0.206751	8.75e-06			171575	'Dnase2'	mRNA	0.365161	1.5e-06		170922	'Ilk'	mRNA	-0.538512	9.24e-31
171379	'Smarca4'	mRNA	0.159272	0.00104018		124461	'Pacsin2'	mRNA	-0.341615	4.28e-07			191574	'Akr1c14'	mRNA	0.909091	0.01697		171010	'Ppp1r14c'	mRNA	-1.70794	9.89e-68
171396	'Sulf1'	mRNA	0.726912	4.53e-87		140433	'Lama5'	mRNA	-0.203926	0.0038756			191576	'Tecr'	mRNA	0.408928	1.19e-11		171041	'Klc1'	mRNA	-0.392719	1.39e-13
171407	'Gprasp1'	mRNA	0.276086	0.0459475		140448	'Slc8a3'	mRNA	-0.915209	0.0209158			192109	'Pou3f3'	mRNA	0.96818	0.000585		171050	'Mob4'	mRNA	-0.409794	0.000175
171411	'Tmem176b'	mRNA	2.22994	1.15e-47		140544	'Pcyt1a'	mRNA	-0.152788	0.00641286			192152	'Tgoln2'	mRNA	0.167176	0.00414104		171069	'Usmg5'	mRNA	-0.404515	2.29e-05
171432	'Tmem14c'	mRNA	0.440749	1.3e-15		140585	'Ryk'	mRNA	-0.289676	6.1e-13			192178	'Tnrc6b'	mRNA	0.374494	6.26e-05		171070	'Ptpn21'	mRNA	-0.56929	7.25e-12
171434	'Phldb1'	mRNA	0.143907	0.00716406		140586	'Sox9'	mRNA	-1.12599	4.17e-17			192179	'Gpm6b'	mRNA	0.778645	1.63e-54		171083	'Itfg1'	mRNA	-0.13876	0.0298426
171435	'Aagab'	mRNA	0.421576	8.54e-08		140590	'Bmpr2'	mRNA	-0.392233	7.27e-21			192189	'Syt17'	mRNA	0.938494	0.0015318		171086	'Trak2'	mRNA	-0.200051	0.00359746
171436	'Mk1'	mRNA	0.408038	5.47e-06		140594	'Sytl4'	mRNA	-0.974069	1.85e-21			192203	'Fap'	mRNA	0.21284	0.0109817		171099	'Rasd2'	mRNA	-4.71021	0.0257854
171442	'Svop'	mRNA	1.91691	0.0279296		140608	'Atp5me'	mRNA	-0.381773	0.00124235			192211	'Prom2'	mRNA	4.25402	0.0208394		171100	'Angptl2'	mRNA	-1.40179	2.2e-71
171444	'Pacs1'	mRNA	0.328434	3.56e-05		140654	'Rps3'	mRNA	-0.092874	0.0213368			192226	'Cand2'	mRNA	0.729312	1.19e-06		171103	'Cdc25b'	mRNA	-0.78733	4.8e-11
171445	'Akr7a2'	mRNA	1.12401	1.78e-65		140655	'Rps16'	mRNA	-0.256364	6.75e-11			192234	'Eif2b5'	mRNA	0.205424	0.0364409		171106	'Il1rl2'	mRNA	-0.860974	5.86e-21
171451	'Marc2'	mRNA	0.294695	0.00333065		140662	'Rplp2'	mRNA	-0.184372	0.00146047			192262	'C1s'	mRNA	3.06712	0		171112	'Wfdc1'	mRNA	-2.18887	5.82e-170
171454	'Nacc1'	mRNA	0.216197	2.94e-05		140665	'Rab3d'	mRNA	-0.540356	2.81e-05			192268	'Gls2'	mRNA	0.483476	0.0437029		171115	'Pde5a'	mRNA	-1.11619	1.06e-09
171455	'Exoc2'	mRNA	0.206987	0.00189533		140666	'Rcan2'	mRNA	-0.655529	7e-07			192276	'Coro7'	mRNA	0.518536	7.01e-08		171135	'Slc31a1'	mRNA	-0.515391	2.7e-10
171495	'Capn5'	mRNA	0.323598	0.000565		140669	'Abcb6'	mRNA	-0.516693	7.86e-06			24159	'Acly'	mRNA	0.515686	4.03e-22		171140	'Camk2g'	mRNA	-0.823678	1.46e-22
171498	'Sgk3'	mRNA	0.77292	1.49e-11		140910	'Msmo1'	mRNA	-0.120917	0.00383997			24162	'Acp2'	mRNA	0.14412	0.0358202		171145	'Eif2b3'	mRNA	-0.387594	0.00320819
171499	'Crlf2'	mRNA	0.27919	0.0107943		140922	'Txnl1'	mRNA	-0.175374	0.00382763			24180	'Agtr1a'	mRNA	3.31032	1.24e-104		171147	'Slc2a13'	mRNA	-0.60483	3.27e-11
171501	'Rnf38'	mRNA	0.521363	1.99e-07		140931	'Hnrnph1'	mRNA	-0.142862	0.00566893			24191	'Aldoc'	mRNA	0.877355	1.11e-19		171150	'Cdk7'	mRNA	-0.257389	0.0108717
171517	'Gpc2'	mRNA	1.96346	0.00123965		140935	'Afap1'	mRNA	-0.165921	0.0474436			24192	'Akr1b1'	mRNA	0.371452	1.31e-10		171296	'Myo9a'	mRNA	-0.426973	0.00176272
171551	'Cxcl3'	mRNA	10.7271	3.16e-143		155430	'Hey2'	mRNA	-3.46976	3.88e-22			24206	'Apeh'	mRNA	0.366298	9.66e-06		171304	'Kif11'	mRNA	-0.35829	0.00401159
171552	'Prpf18'	mRNA	0.228094	0.00483563		155437	'Hey1'	mRNA	-4.89282	0.000221			24210	'Asgr1'	mRNA	2.81345	2.9e-11		171335	'Cox8a'	mRNA	-0.279445	1.96e-05
171553	'A3galt2'	mRNA	0.152024	0.00852188		155696	'Dcbld2'	mRNA	-0.306544	4.5e-10			24223	'B2m'	mRNA	1.47789	1.18e-224		171347	'Mat2a'	mRNA	-0.41274	4.4e-07
171563	'Nav2'	mRNA	0.211828	0.00145352		155812	'Trim9'	mRNA	-2.42026	0.00014			24230	'Tspo'	mRNA	0.968741	1.41e-47		171356	'Foxc2'	mRNA	-0.479069	0.010372
171575	'Dnase2'	mRNA	0.328128	1.11e-06		156275	'Ggt7'	mRNA	-0.464714	8.96e-06			24231	'C2'	mRNA	0.90003	7.78e-25		171374	'Atp5f1b'	mRNA	-0.271441	6.58e-09
191574	'Akr1c14'	mRNA	1.17006	0.000632		161452	'Lef1'	mRNA	-1.14434	3.24e-06			24232	'C3'	mRNA	5.67069	2.31e-281		171378	'Ppp3cc'	mRNA	-0.361693	0.00191869
191576	'Tecr'	mRNA	0.342991	1.08e-11		161476	'Hspb2'	mRNA	-1.95375	5.07e-13			24233	'C4a'	mRNA	0.987479	1.79e-06		171386	'Avpi1'	mRNA	-0.820786	1.06e-33
192109	'Pou3f3'	mRNA	1.14659	3.88e-06		170573	'Slc38a4'	mRNA	-1.50509	2.34e-05			24235	'C4bpa'	mRNA	2.0433	0.0282469		171387	'Rnf39'	mRNA	-0.810153	0.000319
192117	'Syngap1'	mRNA	0.22619	0.0397171		170587	'Cs'	mRNA	-0.133969	0.026839			24248	'Cat'	mRNA	0.703614	1.11e-48		171415	'Atg3'	mRNA	-0.338186	3.82e-05
192152	'Tgoln2'	mRNA	0.220955	1.53e-07		170796	'Grin3b'	mRNA	-0.841257	5.32e-05			24253	'Cebpb'	mRNA	0.847938	1.18e-51		171439	'Bzw2'	mRNA	-0.271414	0.0138852
192178	'Tnrc6b'	mRNA	0.456514	2.08e-09		170816	'Olr59'	mRNA	-3.07919	4.22e-11			24267	'Comt'	mRNA	0.707104	1.05e-34		171440	'Abtb2'	mRNA	-0.817886	1.19e-11
192179	'Gpm6b'	mRNA	0.851929	5.98e-106		170845	'Ndel1'	mRNA	-0.173154	8.8e-05			24268	'Cp'	mRNA	1.63627	9.11e-65		171441	'Yif1a'	mRNA	-0.259097	0.00308128
192203	'Fap'	mRNA	0.260322	0.000282		170895	'Cetn3'	mRNA	-0.526567	5.06e-05			24309	'Dbp'	mRNA	1.43345	4.69e-28		171447	'Adgrl2'	mRNA	-1.16127	8.52e-83
192207	'Ubxn11'	mRNA	0.940899	0.0233383		170897	'Sphk1'	mRNA	-0.687433	2.83e-10			24323	'Edn1'	mRNA	0.513254	2.08e-10		171547	'Crispld2'	mRNA	-0.805949	1.37e-05
192226	'Cand2'	mRNA	0.646565	1.01e-05		170899	'Kcnk2'	mRNA	-2.05365	3.62e-237			24329	'Egfr'	mRNA	0.859447	1.5e-20		171548	'Dkk3'	mRNA	-0.537009	8.66e-16
192243	'Golgb1'	mRNA	0.112097	0.0260579		170900	'Rbm14'	mRNA	-0.425328	1.05e-09			24333	'Eno1'	mRNA	0.156471	0.0004		171565	'Stambp'	mRNA	-0.252648	0.0283754
192262	'C1s'	mRNA	2.98024	0		170905	'Lfng'	mRNA	-1.07802	5.68e-06			24334	'Eno2'	mRNA	0.532646	1.59e-20		171569	'Spon2'	mRNA	-0.376054	0.00189986
192276	'Coro7'	mRNA	0.544126	5.07e-10		170909	'Erg'	mRNA	-3.1587	5.15e-57			24356	'Ets1'	mRNA	0.953391	8.69e-69		171571	'Grip2'	mRNA	-2.77935	0.00221277
192645	'Wbp2'	mRNA	0.153961	0.00164029		170910	'Mtdh'	mRNA	-0.204282	1.77e-06			24362	'Fbp1'	mRNA	2.69647	0.0457228		171572	'Ttl'	mRNA	-0.544315	4.25e-13
24159	'Acly'	mRNA	0.476987	6.51e-31		170920	'Map4k3'	mRNA	-0.528205	1.52e-11			24373	'Fst'	mRNA	0.968914	9.55e-76		191571	'Fat3'	mRNA	-1.47318	2.17e-21
24162	'Acp2'	mRNA	0.131252	0.0213941		170922	'Ilk'	mRNA	-0.544576	3.62e-55			24375	'Fuca1'	mRNA	0.30889	7.51e-07		191572	'Ahnak'	mRNA	-0.641901	0.00724167
24180	'Agtr1a'	mRNA	3.28903	2.88e-116		171010	'Ppp1r14c'	mRNA	-1.53022	4.29e-72			24377	'G6pd'	mRNA	0.322143	1.52e-10		192154	'Hip1'	mRNA	-0.746526	5.02e-36
24191	'Aldoc'	mRNA	0.691504	3.36e-14		171040	'Il11'	mRNA	-1.25532	0.0284165			24392	'Gja1'	mRNA	0.479769	6.14e-27		192204	'Ehd4'	mRNA	-1.39591	1.41e-107
24192	'Akr1b1'	mRNA	0.293039	6.86e-11		171041	'Klc1'	mRNA	-0.349608	1.59e-14			24413	'Nr3c1'	mRNA	0.486821	1.37e-15		192210	'Dnajc21'	mRNA	-0.798516	1.53e-07
24205	'Apc'	mRNA	0.12226	0.0495108		171050	'Mob4'	mRNA	-0.32703	0.000772			24423	'Gstm1'	mRNA	0.576087	7.73e-07		192227	'Ptgr1'	mRNA	-1.3998	2.35e-84
24206	'Apeh'	mRNA	0.221034	0.00547517		171061	'Mrpl17'	mRNA	-0.147611	0.00731333			24434	'Gusb'	mRNA	0.30416	2.54e-05		192228	'Haus1'	mRNA	-0.495356	0.00926812
24210	'Asgr1'	mRNA	3.17194	3.96e-15		171069	'Usmg5'	mRNA	-0.450654	1.46e-07			24450	'Hmgcs2'	mRNA	0.588146	0.00985199		192241	'Atp5po'	mRNA	-0.300328	1.88e-05
24223	'B2m'	mRNA	1.42393	0		171070	'Ptpn21'	mRNA	-0.509818	6.19e-13			24451	'Hmox1'	mRNA	0.883261	1.14e-90		192245	'Hspb6'	mRNA	-1.52631	2.22e-88
24230	'Tspo'	mRNA	0.776684	2.15e-39		171083	'Itfg1'	mRNA	-0.13456	0.00533152			24459	'Hoxc4'	mRNA	0.564618	0.0094704		192248	'Cdh13'	mRNA	-0.365706	2.38e-10
24231	'C2'	mRNA	1.02691	4.86e-42		171086	'Trak2'	mRNA	-0.129622	0.0380486			24464	'Hp'	mRNA	2.40614	2.23e-10		192260	'Cdipt'	mRNA	-0.507845	6.87e-14
24232	'C3'	mRNA	5.59097	0		171100	'Angptl2'	mRNA	-1.46303	1.09e-102			24465	'Hprt1'	mRNA	1.16481	2.46e-40		192270	'Plpp3'	mRNA	-0.794096	5.19e-65
24233	'C4a'	mRNA	1.00022	5.87e-05		171103	'Cdc25b'	mRNA	-0.646173	2.26e-08			24468	'Hspa8'	mRNA	0.115984	0.0405319		192348	'Fnbp1'	mRNA	-0.615771	1.13e-05
24248	'Cat'	mRNA	0.64581	1.96e-65		171106	'Il1rl2'	mRNA	-0.688841	1.88e-17			24484	'Igfbp3'	mRNA	4.40189	1.69e-303		192359	'Zc3h14'	mRNA	-0.416475	4.95e-11
24253	'Cebpb'	mRNA	0.80651	1.74e-57		171112	'Wfdc1'	mRNA	-1.89579	1.97e-146			24498	'Il6'	mRNA	2.31774	4.41e-61		207122	'Pkn2'	mRNA	-0.197373	0.0119047
24267	'Comt'	mRNA	0.736474	4.36e-66		171115	'Pde5a'	mRNA	-0.792562	4.8e-06			24508	'Irf1'	mRNA	3.35835	1.22e-169		24158	'Acadm'	mRNA	-0.24046	0.0166395
24268	'Cp'	mRNA	1.79712	8.64e-105		171135	'Slc31a1'	mRNA	-0.508174	1.16e-12			24514	'Jak2'	mRNA	1.3984	2.6e-85		24165	'Ada'	mRNA	-0.477393	0.0042006
24309	'Dbp'	mRNA	1.28731	2.77e-23		171139	'Timm9'	mRNA	-0.417771	0.0248813			24517	'Junb'	mRNA	0.488295	5.28e-30		24173	'Adra1b'	mRNA	-2.38556	5.74e-07
24323	'Edn1'	mRNA	0.761904	1.81e-28		171140	'Camk2g'	mRNA	-0.971848	5.33e-37			24522	'Zfp354a'	mRNA	0.705369	0.00073		24179	'Agt'	mRNA	-1.49186	4.08e-07
24329	'Egfr'	mRNA	0.894347	1.77e-26		171145	'Eif2b3'	mRNA	-0.421341	0.000321			24558	'Mog'	mRNA	0.370434	0.0258631		24182	'Agtr2'	mRNA	-4.19823	0.00430134
24334	'Eno2'	mRNA	0.533611	7.47e-31		171147	'Slc2a13'	mRNA	-0.495415	2.61e-08			24560	'Cd200'	mRNA	0.76327	1.54e-05		24185	'Akt1'	mRNA	-0.234614	4.24e-06
24356	'Ets1'	mRNA	1.0051	1e-101		171150	'Cdk7'	mRNA	-0.292412	0.000307			24561	'Mpg'	mRNA	0.753791	0.000132		24211	'Atp1a1'	mRNA	-0.302829	1.12e-12
24362	'Fbp1'	mRNA	3.05746	0.00866038		171296	'Myo9a'	mRNA	-0.376903	1.33e-05			24567	'Mt1'	mRNA	3.38071	0		24212	'Atp1a2'	mRNA	-1.58867	0.0343604
24373	'Fst'	mRNA	0.923003	2.57e-78		171299	'Foxd1'	mRNA	-0.629633	0.0465409			24587	'Nefh'	mRNA	6.21053	8.74e-06		24214	'Atp1b2'	mRNA	-2.26968	0.0479991
24375	'Fuca1'	mRNA	0.298646	2.23e-11		171304	'Kif11'	mRNA	-0.370547	0.000922			24590	'Mme'	mRNA	1.60637	2.84e-96		24224	'Bcl2'	mRNA	-1.41236	0.000237
24377	'G6pd'	mRNA	0.215914	5.8e-08		171335	'Cox8a'	mRNA	-0.348701	5.34e-12			245920	'Cxcl10'	mRNA	4.68458	7.14e-19		24225	'Bdnf'	mRNA	-1.20854	6.58e-05
24392	'Gja1'	mRNA	0.349832	8.56e-25		171347	'Mat2a'	mRNA	-0.396655	9.75e-08			245955	'Lgals3bp'	mRNA	2.11856	0		24239	'Cacna1c'	mRNA	-1.43064	1.48e-26
24413	'Nr3c1'	mRNA	0.637924	2.43e-41		171356	'Foxc2'	mRNA	-0.415579	0.0129236			245957	'Ddx46'	mRNA	0.159295	0.0230662		24242	'Calm1'	mRNA	-0.763092	1.62e-63
24423	'Gstm1'	mRNA	0.387415	0.000345		171374	'Atp5f1b'	mRNA	-0.303802	1.85e-26			245981	'Rpl15'	mRNA	0.248023	0.000206		24245	'Camk2b'	mRNA	-1.06785	0.000996
24434	'Gusb'	mRNA	0.22718	0.00205529		171378	'Ppp3cc'	mRNA	-0.347383	0.000649			245986	'Gng8'	mRNA	0.64304	0.000592		24246	'Camk2d'	mRNA	-0.248396	2.08e-06
24437	'H1f0'	mRNA	0.108401	0.0277455		171386	'Avpi1'	mRNA	-0.847122	5.26e-50			24599	'Nos2'	mRNA	9.24669	3.52e-13		24252	'Cebpa'	mRNA	-0.845569	2.27e-12
24450	'Hmgcs2'	mRNA	0.570514	0.00978703		171387	'Rnf39'	mRNA	-1.01129	7.14e-06			24603	'Npr1'	mRNA	1.23669	0.0116037		24264	'Ckb'	mRNA	-1.31208	8.56e-110
24451	'Hmox1'	mRNA	0.732811	1.64e-85		171402	'Elovl6'	mRNA	-0.600993	0.00345146			246047	'Calcoco1'	mRNA	0.54909	2.82e-13		24314	'Nqo1'	mRNA	-0.556942	2.82e-26
24459	'Hoxc4'	mRNA	0.718032	0.000152		171415	'Atg3'	mRNA	-0.31768	1.97e-05			246060	'Cdkn1c'	mRNA	1.15979	0.0108003		24326	'Ednra'	mRNA	-1.40845	5.41e-22
24464	'Hp'	mRNA	2.3703	2.77e-10		171439	'Bzw2'	mRNA	-0.404238	1.88e-05			246074	'Scd'	mRNA	0.665404	7.51e-11		24330	'Egr1'	mRNA	-0.644346	3.44e-40
24465	'Hprt1'	mRNA	1.0628	2.39e-42		171440	'Abtb2'	mRNA	-0.698524	9.46e-10			246120	'Plbd2'	mRNA	0.369493	1.22e-14		24361	'Fancc'	mRNA	-0.584569	0.00936734
24484	'Igfbp3'	mRNA	4.49344	0		171441	'Yif1a'	mRNA	-0.342311	5.01e-06			246136	'Man2c1'	mRNA	0.344476	0.000396		24387	'Gfap'	mRNA	-1.33214	0.0414278
24498	'Il6'	mRNA	2.38725	2.79e-90		171447	'Adgrl2'	mRNA	-1.179	8.25e-139			24614	'Orm1'	mRNA	0.739219	0.0257854		24390	'B4galt1'	mRNA	-0.562936	6.24e-13
24508	'Irf1'	mRNA	3.22547	3.19e-157		171547	'Crispld2'	mRNA	-0.666696	0.000118			246143	'Nradd'	mRNA	0.556502	0.000178		24398	'Gls'	mRNA	-0.908054	6.04e-100
24514	'Jak2'	mRNA	1.46894	2.23e-143		171548	'Dkk3'	mRNA	-0.465137	3.62e-15			246144	'Il3ra'	mRNA	0.474435	0.00608702		24400	'Gnb1'	mRNA	-0.325873	7.32e-13
24517	'Junb'	mRNA	0.42271	6.53e-33		171562	'Ero1a'	mRNA	-0.148558	0.0154787			246208	'Ifi47'	mRNA	6.25861	6.49e-08		24409	'Grin2a'	mRNA	-1.47263	0.00160341
24522	'Zfp354a'	mRNA	0.710676	0.0004		171569	'Spon2'	mRNA	-0.297081	0.00358782			246211	'Hsd3b7'	mRNA	0.834587	5.24e-21		24420	'Gspt1'	mRNA	-0.234909	8.64e-05
24558	'Mog'	mRNA	0.479323	0.000776		171571	'Grip2'	mRNA	-2.18398	0.0056083			246233	'Macrod1'	mRNA	0.747982	0.00761205		24471	'Hspb1'	mRNA	-1.58666	1.66e-186
24560	'Cd200'	mRNA	0.782194	1.8e-06		171572	'Ttl'	mRNA	-0.52714	2e-15			246237	'Plekha5'	mRNA	0.435644	0.000438		24472	'Hspa1a'	mRNA	-1.48631	0.00994076
24561	'Mpg'	mRNA	0.531036	0.0118593		191571	'Fat3'	mRNA	-1.42231	3.63e-40			246239	'Slc15a3'	mRNA	8.38512	3.49e-11		24479	'Idh1'	mRNA	-0.381147	2.08e-08
24565	'Abcc1'	mRNA	0.25242	0.000146		191572	'Ahnak'	mRNA	-0.625137	1.57e-87			246246	'Pnpla7'	mRNA	1.098	8.47e-17		24482	'Igf1'	mRNA	-1.68091	9.67e-24
24567	'Mt1'	mRNA	3.27523	0		192154	'Hip1'	mRNA	-0.679477	3.81e-57			246247	'Fmo4'	mRNA	0.753951	0.0402396		24483	'Igf2'	mRNA	-1.94638	9.27e-23
24587	'Nefh'	mRNA	5.98957	1.86e-05		192204	'Ehd4'	mRNA	-1.34135	3.49e-142			24626	'Pde4b'	mRNA	2.01695	4.05e-144		24511	'Itgb1'	mRNA	-0.973965	1.45e-127
24590	'Mme'	mRNA	1.59336	6.36e-166		192210	'Dnajc21'	mRNA	-0.649841	1.7e-06			246272	'Cant1'	mRNA	0.303261	0.000436		24516	'Jun'	mRNA	-0.744056	4.4e-25
245920	'Cxcl10'	mRNA	4.76168	2.25e-20		192227	'Ptgr1'	mRNA	-1.54019	6.54e-128			246294	'Optn'	mRNA	1.12711	1.13e-81		24518	'Jund'	mRNA	-0.273798	4.45e-06
245925	'Phrf1'	mRNA	0.165405	0.020857		192228	'Haus1'	mRNA	-0.506383	0.00413147			246296	'Lrrc15'	mRNA	1.46761	2.11e-07		24525	'Kras'	mRNA	-0.54742	1.71e-12
245953	'Tmem37'	mRNA	2.52135	0.0350619		192241	'Atp5po'	mRNA	-0.357894	1.82e-12			246298	'Retsat'	mRNA	0.196956	0.00650315		24539	'Lpl'	mRNA	-1.74856	1.31e-26
245955	'Lgals3bp'	mRNA	2.07292	0		192245	'Hspb6'	mRNA	-1.56316	2.61e-129			246323	'Aard'	mRNA	1.53681	5.11e-38		24546	'Slco2a1'	mRNA	-0.67375	0.000229
245957	'Ddx46'	mRNA	0.192471	0.000609		192248	'Cdh13'	mRNA	-0.225132	1.9e-06			246324	'Rab31'	mRNA	0.345145	6.66e-15		24552	'Me1'	mRNA	-0.424544	1.09e-10
245962	'Cd48'	mRNA	0.145411	0.0338994		192260	'Cdipt'	mRNA	-0.498807	7.37e-20			246331	'Nrp1'	mRNA	0.220023	0.00266565		24582	'Myh11'	mRNA	-2.30417	5.51e-270
245986	'Gng8'	mRNA	0.759557	6.28e-06		192270	'Plpp3'	mRNA	-0.667576	3.58e-88			24640	'Pfkfb2'	mRNA	0.326594	0.000867		24586	'Ncam1'	mRNA	-0.566247	8.19e-39
24599	'Nos2'	mRNA	9.40348	6.82e-14		192348	'Fnbp1'	mRNA	-0.646414	1.75e-08			24642	'Pgam1'	mRNA	0.16113	0.00139006		245903	'Magi3'	mRNA	-0.470773	0.000685
24603	'Npr1'	mRNA	1.34762	0.00297469		192359	'Zc3h14'	mRNA	-0.373885	3.64e-12			24644	'Pgk1'	mRNA	0.171274	0.000498		245918	'Cgref1'	mRNA	-1.4197	1.48e-56
246047	'Calcoco1'	mRNA	0.592079	2.13e-19		207122	'Pkn2'	mRNA	-0.212702	0.0013723			24645	'Pgm1'	mRNA	0.373432	4.35e-08		245922	'Nup58'	mRNA	-0.274986	0.0190199
246060	'Cdkn1c'	mRNA	1.26657	0.00222014		24158	'Acadm'	mRNA	-0.196086	0.0344237			24646	'Abcb1b'	mRNA	2.45696	0		245959	'Slc25a3'	mRNA	-0.206721	0.000219
246074	'Scd'	mRNA	0.586402	1.64e-09		24165	'Ada'	mRNA	-0.507601	0.000854			24653	'Pla2g4a'	mRNA	0.726546	6.9e-15		245966	'Tmem150a'	mRNA	-0.294291	0.000583
246120	'Plbd2'	mRNA	0.328387	1.46e-18		24173	'Adra1b'	mRNA	-2.82869	1.09e-08			24657	'Prl6a1'	mRNA	1.59063	0.0356132		24609	'Odc1'	mRNA	-0.232614	0.0013972
246136	'Man2c1'	mRNA	0.306834	0.000653		24179	'Agt'	mRNA	-1.76824	5.07e-10			24669	'Ppp1cc'	mRNA	0.394091	7.11e-16		246117	'Mcfd2'	mRNA	-0.3523	3.28e-07
24614	'Orm1'	mRNA	1.10481	0.00038		24182	'Agtr2'	mRNA	-3.60859	0.00431707			24674	'Ppp3ca'	mRNA	0.910111	6.54e-42		246118	'Tubb3'	mRNA	-0.580869	0.000729
246143	'Nradd'	mRNA	0.618418	6.09e-06		24185	'Akt1'	mRNA	-0.25388	1.02e-10			246769	'Hint3'	mRNA	0.470223	0.0428865		24615	'S100a4'	mRNA	-0.631357	1.12e-23
246144	'Il3ra'	mRNA	0.516061	0.000849		24189	'Aldoa'	mRNA	-0.0917419	0.00197994			24686	'Prnp'	mRNA	0.29267	3.49e-11		24617	'Serpine1'	mRNA	-1.14532	1.36e-192
246208	'Ifi47'	mRNA	6.28873	3.91e-08		24211	'Atp1a1'	mRNA	-0.288256	2.24e-22			24697	'Ptpn1'	mRNA	0.640039	5.92e-18		246172	'Nexn'	mRNA	-2.80593	0
246211	'Hsd3b7'	mRNA	0.701739	1.88e-17		24212	'Atp1a2'	mRNA	-1.5779	0.0184783			24710	'Rbp2'	mRNA	4.59102	0.00762779		246215	'Tpcn1'	mRNA	-0.494111	9.14e-19
246212	'Sipa1l1'	mRNA	0.241074	0.0118536		24224	'Bcl2'	mRNA	-1.0761	0.00256577			24747	'RT1-M3-1'	mRNA	1.8638	9.75e-22		246244	'Tax1bp1'	mRNA	-0.228464	3.16e-05
246233	'Macrod1'	mRNA	0.758171	0.00502583		24225	'Bdnf'	mRNA	-1.11864	0.000751			24750	'RT1-N3'	mRNA	0.459633	0.0277713		246253	'Adipoq'	mRNA	-4.41574	0.00202135
246237	'Plekha5'	mRNA	0.401824	0.000371		24239	'Cacna1c'	mRNA	-1.31611	3.23e-27			24770	'Ccl2'	mRNA	7.82455	0		246258	'Slc45a1'	mRNA	-1.06065	0.0268734
246239	'Slc15a3'	mRNA	8.55537	9.15e-12		24242	'Calm1'	mRNA	-0.694381	2.14e-113			24772	'Cxcl12'	mRNA	2.5154	0		246262	'Sema3d'	mRNA	-1.09919	3.07e-22
246240	'Ripk3'	mRNA	0.304004	0.0215586		24245	'Camk2b'	mRNA	-1.13656	0.000226			24782	'Slc9a1'	mRNA	0.388538	1.13e-05		246264	'Zfp382'	mRNA	-0.436078	0.0309376
246246	'Pnpla7'	mRNA	1.05472	1.06e-17		24246	'Camk2d'	mRNA	-0.157485	3.06e-05			24787	'Sod2'	mRNA	4.0214	0		24627	'Pde4d'	mRNA	-1.18727	8.31e-28
246247	'Fmo4'	mRNA	0.786603	0.0237819		24252	'Cebpa'	mRNA	-0.726431	1.01e-10			24788	'Sord'	mRNA	0.577981	4.16e-11		246273	'Trib3'	mRNA	-1.0906	4.87e-10
24626	'Pde4b'	mRNA	1.98039	6.8e-174		24264	'Ckb'	mRNA	-1.26674	1.04e-137			24795	'Serpina3n'	mRNA	0.480746	9.25e-23		24628	'Pdgfb'	mRNA	-2.24986	0.000116
246272	'Cant1'	mRNA	0.323238	1.6e-05		24314	'Nqo1'	mRNA	-0.810471	1.66e-68			24800	'Sts'	mRNA	0.565014	9.26e-09		24629	'Pdgfrb'	mRNA	-0.710153	1.36e-32
246284	'Atrx'	mRNA	0.207603	0.00127214		24326	'Ednra'	mRNA	-1.64454	1.04e-31			24807	'Tacr1'	mRNA	1.45202	0.0145132		246297	'Myocd'	mRNA	-2.04152	2.6e-98
246294	'Optn'	mRNA	1.15811	1.52e-119		24330	'Egr1'	mRNA	-0.599442	1.9e-49			24811	'Tap1'	mRNA	1.69656	1.51e-61		246302	'Pcyox1'	mRNA	-0.394517	1e-12
246296	'Lrrc15'	mRNA	0.976275	0.00172768		24361	'Fancc'	mRNA	-0.534026	0.0110835			24812	'Tap2'	mRNA	2.24628	2.32e-73		246326	'Zdhhc2'	mRNA	-0.7983	0.0077854
246298	'Retsat'	mRNA	0.193388	0.000632		24383	'Gapdh'	mRNA	-0.166209	6.41e-09			24835	'Tnf'	mRNA	5.33888	0.00221031		246333	'Pcsk1n'	mRNA	-0.316756	0.0473832
246299	'Gtf3a'	mRNA	0.238094	0.0189379		24390	'B4galt1'	mRNA	-0.595887	1.41e-17			24842	'Tp53'	mRNA	1.23403	1.96e-112		24650	'Pkd1'	mRNA	-1.28096	1.84e-23
246323	'Aard'	mRNA	1.48415	1.2e-40		24398	'Gls'	mRNA	-0.695688	4.15e-122			24849	'Tpi1'	mRNA	0.357052	3.52e-14		24660	'Pmp22'	mRNA	-0.908464	5.96e-67
246324	'Rab31'	mRNA	0.327981	1.97e-21		24399	'Glud1'	mRNA	-0.135383	0.000182			24854	'Clu'	mRNA	1.95327	2.69e-274		24668	'Ppp1ca'	mRNA	-0.355483	2.64e-09
24640	'Pfkfb2'	mRNA	0.314166	0.000106		24400	'Gnb1'	mRNA	-0.247107	1.39e-15			24855	'Tsc2'	mRNA	0.242535	0.00165431		24673	'Ppp2cb'	mRNA	-0.148573	0.0364031
24645	'Pgm1'	mRNA	0.298715	1.39e-06		24404	'Gpx1'	mRNA	-0.134174	0.00265733			24874	'Vhl'	mRNA	0.339037	0.00120113		24675	'Ppp3cb'	mRNA	-0.235728	0.0132005
24646	'Abcb1b'	mRNA	2.26833	0		24409	'Grin2a'	mRNA	-2.19233	5.88e-06			24884	'Yes1'	mRNA	0.239743	0.00267206		246760	'Mafk'	mRNA	-0.987232	4.39e-46
24653	'Pla2g4a'	mRNA	0.662149	6.8e-14		24420	'Gspt1'	mRNA	-0.156598	0.00072			24914	'Lox'	mRNA	0.629984	5.75e-65		246766	'Ggta1'	mRNA	-0.752354	0.000287
24657	'Prl6a1'	mRNA	1.63075	0.0203743		24426	'Gstp1'	mRNA	-0.195341	6.43e-07			24918	'Stat5a'	mRNA	0.739259	1.45e-13		246772	'Vps4a'	mRNA	-0.353831	0.000161
24669	'Ppp1cc'	mRNA	0.279173	1.61e-12		24439	'Hagh'	mRNA	-0.402355	0.0115461			24948	'Fmr1'	mRNA	0.15495	0.0329326		246776	'Filip1'	mRNA	-2.29992	0.00449277
24674	'Ppp3ca'	mRNA	0.91453	2.59e-63		24471	'Hspb1'	mRNA	-1.43287	1.03e-197			24957	'Glul'	mRNA	1.08016	3.64e-85		24679	'Prkar2b'	mRNA	-1.03097	3.54e-18
246769	'Hint3'	mRNA	0.497189	0.0157648		24472	'Hspa1a'	mRNA	-2.37216	1.9e-06			24967	'Psmb9'	mRNA	3.67132	2.14e-77		24680	'Prkca'	mRNA	-0.997802	1.98e-45
24686	'Prnp'	mRNA	0.346215	2.06e-39		24479	'Idh1'	mRNA	-0.341319	6.93e-10			24968	'Psmb8'	mRNA	3.83783	2.33e-101		24693	'Ptgs1'	mRNA	-0.761307	1.81e-39
24689	'Prps2'	mRNA	0.276147	0.000534		24482	'Igf1'	mRNA	-1.73577	1.25e-26			24973	'RT1-A1'	mRNA	1.51882	4.31e-102		24703	'Raf1'	mRNA	-0.329335	3.31e-07
24697	'Ptpn1'	mRNA	0.623534	2.44e-22		24483	'Igf2'	mRNA	-1.72835	1.82e-22			24974	'RT1-A2'	mRNA	2.08589	4.37e-202		24705	'Rara'	mRNA	-0.501954	1.98e-08
24747	'RT1-M3-1'	mRNA	1.83801	1.09e-22		24511	'Itgb1'	mRNA	-0.760185	1.89e-177			25009	'Vars'	mRNA	0.380671	7.68e-11		24708	'Rb1'	mRNA	-0.690372	7.92e-15
24770	'Ccl2'	mRNA	7.7771	0		24516	'Jun'	mRNA	-0.859899	2.24e-41			25026	'Adm'	mRNA	3.16359	0		24716	'Ret'	mRNA	-1.02306	1.16e-10
24772	'Cxcl12'	mRNA	2.55695	0		24518	'Jund'	mRNA	-0.270689	1.67e-07			25027	'Slc16a1'	mRNA	0.306227	1.96e-05		24765	'Scg2'	mRNA	-2.66272	0.0243146
24782	'Slc9a1'	mRNA	0.425376	1.81e-08		24525	'Kras'	mRNA	-0.400094	1.96e-08			25056	'Rbp1'	mRNA	4.22603	6.96e-14		24771	'Sdc4'	mRNA	-0.183098	0.00163331
24787	'Sod2'	mRNA	3.92163	0		24533	'Ldha'	mRNA	-0.163738	5.27e-09			25058	'Hk1'	mRNA	0.219288	5.79e-05		24778	'Slc2a1'	mRNA	-0.15151	0.0225716
24788	'Sord'	mRNA	0.523237	4.63e-11		24539	'Lpl'	mRNA	-1.78513	9.95e-42			25059	'Hk2'	mRNA	0.333712	3.39e-05		24791	'Sparc'	mRNA	-0.567592	7.85e-48
24795	'Serpina3n'	mRNA	0.688859	1.73e-17		24546	'Slco2a1'	mRNA	-0.651452	0.000167			25060	'Hk3'	mRNA	4.33668	1.63e-177		24803	'Vamp2'	mRNA	-0.390028	9.21e-09
24800	'Sts'	mRNA	0.576998	5.77e-12		24552	'Me1'	mRNA	-0.375999	6.11e-11			25084	'Il4r'	mRNA	0.738608	7.04e-11		24816	'Tbxa2r'	mRNA	-1.47315	2.4e-12
24807	'Tacr1'	mRNA	1.70062	0.000922		24582	'Myh11'	mRNA	-2.00231	0			25094	'Mitf'	mRNA	0.324681	0.0275527		24818	'Tcp1'	mRNA	-0.304903	7.91e-07
24811	'Tap1'	mRNA	1.61729	8.33e-61		24586	'Ncam1'	mRNA	-0.443119	4.51e-52			25095	'Ampd3'	mRNA	5.08875	2.65e-165		24827	'Tgfa'	mRNA	-1.32522	4.36e-29
24812	'Tap2'	mRNA	2.13783	1.38e-69		245903	'Magi3'	mRNA	-0.460905	7.98e-05			25097	'Pld2'	mRNA	0.266476	0.0399163		24831	'Thrb'	mRNA	-0.838316	3.99e-12
24822	'Tmbim6'	mRNA	0.0819911	0.0340321		245918	'Cgref1'	mRNA	-1.3091	3.9e-52			25107	'Avpr1a'	mRNA	0.702177	1.31e-39		24832	'Thy1'	mRNA	-1.04472	7.32e-162
24835	'Tnf'	mRNA	5.40335	0.00135357		245922	'Nup58'	mRNA	-0.289437	0.0046073			25109	'Cd1d1'	mRNA	1.4751	5.62e-10		24851	'Tpm1'	mRNA	-1.53316	7.5e-206
24842	'Tp53'	mRNA	1.13101	4.75e-137		245958	'Atp5f1e'	mRNA	-0.23536	0.000497			25112	'Gadd45a'	mRNA	1.06433	2.52e-63		24852	'Tpm4'	mRNA	-0.605747	4.4e-44
24849	'Tpi1'	mRNA	0.186218	2.52e-07		245959	'Slc25a3'	mRNA	-0.265714	1.14e-12			25116	'Hsd11b1'	mRNA	1.5497	3.89e-208		24888	'Bcl2l1'	mRNA	-0.243573	0.000294
24854	'Clu'	mRNA	2.14442	4.55e-98		245965	'Atp5f1d'	mRNA	-0.180777	0.00117132			25119	'Mr1'	mRNA	0.977756	0.000212		24890	'Esr1'	mRNA	-1.7907	0.00087
24855	'Tsc2'	mRNA	0.254211	0.000162		245966	'Tmem150a'	mRNA	-0.252764	0.000398			25122	'Scnn1a'	mRNA	1.262	2.38e-05		24896	'Gnas'	mRNA	-0.149815	0.00246014
24873	'Vdr'	mRNA	0.412795	0.0439102		245983	'Il11ra1'	mRNA	-0.205798	0.0154317			25125	'Stat3'	mRNA	0.190901	0.000457		24907	'Dmd'	mRNA	-1.16058	1.87e-36
24874	'Vhl'	mRNA	0.333142	0.000393		24609	'Odc1'	mRNA	-0.157027	0.0073581			25155	'Syk'	mRNA	4.7461	0.000327		24917	'Kpnb1'	mRNA	-0.260296	4.91e-07
24884	'Yes1'	mRNA	0.250615	0.000104		246117	'Mcfd2'	mRNA	-0.334469	3.8e-09			25157	'Plagl1'	mRNA	0.282416	0.00539868		24924	'Ptn'	mRNA	-2.04206	1.81e-06
24914	'Lox'	mRNA	0.643914	4.68e-125		246118	'Tubb3'	mRNA	-0.506668	0.00247255			25163	'Cdkn2a'	mRNA	1.00119	1.12e-20		24929	'Ptger3'	mRNA	-2.88497	0.00442565
24915	'Pdlim4'	mRNA	0.241572	0.0157928		24615	'S100a4'	mRNA	-0.67441	7.85e-60			25166	'Casp1'	mRNA	3.31696	2.79e-12		24936	'Cd9'	mRNA	-0.261306	0.000971
24918	'Stat5a'	mRNA	0.698285	3.55e-14		24617	'Serpine1'	mRNA	-0.901702	1.93e-268			25196	'Inhbb'	mRNA	1.41575	2.36e-30		24941	'Atp7a'	mRNA	-0.794885	6.79e-30
24944	'Lamp2'	mRNA	0.152196	8.15e-05		246172	'Nexn'	mRNA	-2.44308	0			25205	'Il6st'	mRNA	1.33297	1.72e-158		24949	'Syn1'	mRNA	-1.70881	0.00470605
24948	'Fmr1'	mRNA	0.434308	3.04e-14		246215	'Tpcn1'	mRNA	-0.419345	2.42e-21			25217	'Tapbp'	mRNA	2.90614	1.54e-211		24962	'Cth'	mRNA	-1.44239	1.55e-17
24957	'Glul'	mRNA	1.04376	3.17e-128		246232	'Uxs1'	mRNA	-0.139082	0.00160413			25230	'Add3'	mRNA	0.375214	0.00425907		24963	'Hspa1l'	mRNA	-1.14552	0.00442629
24967	'Psmb9'	mRNA	3.50448	1.36e-72		246244	'Tax1bp1'	mRNA	-0.186515	2.69e-05			25236	'Gpc3'	mRNA	0.88784	0.00489372		25017	'Myo5a'	mRNA	-0.302645	0.0049104
24968	'Psmb8'	mRNA	3.72738	4.16e-99		246253	'Adipoq'	mRNA	-2.8263	0.00633853			25243	'Arnt2'	mRNA	0.319116	0.00109048		25022	'Fgfr2'	mRNA	-0.394848	4.45e-16
24973	'RT1-A1'	mRNA	1.45891	2.65e-116		246255	'Ppp2r2d'	mRNA	-0.305419	0.0025396			25244	'Bckdha'	mRNA	0.471689	7.8e-06		25031	'Plcb4'	mRNA	-1.0574	1.69e-30
24974	'RT1-A2'	mRNA	2.06953	4.34e-206		246262	'Sema3d'	mRNA	-1.05094	3.8e-23			25265	'P2ry1'	mRNA	1.83808	0.0144544		25035	'Cyb5r3'	mRNA	-0.250453	4.13e-07
25009	'Vars'	mRNA	0.322624	1.19e-10		24627	'Pde4d'	mRNA	-1.02754	1.54e-24			25267	'Pdgfra'	mRNA	2.06777	3.49e-216		25043	'Eln'	mRNA	-4.57427	0
25026	'Adm'	mRNA	3.0961	0		246273	'Trib3'	mRNA	-1.23774	2.96e-12			25269	'Pvalb'	mRNA	2.13071	0.0013518		25045	'Dbi'	mRNA	-0.20291	0.0396234
25027	'Slc16a1'	mRNA	0.337585	7.34e-07		24628	'Pdgfb'	mRNA	-2.5377	3.81e-05			25273	'Smo'	mRNA	0.365724	0.0061461		25049	'Atxn1'	mRNA	-0.519391	0.00411294
25056	'Rbp1'	mRNA	4.50603	3.54e-17		24629	'Pdgfrb'	mRNA	-0.645433	1.46e-90			25275	'Cnp'	mRNA	0.604832	1.93e-13		25054	'Ntrk2'	mRNA	-0.907304	0.000432
25058	'Hk1'	mRNA	0.174837	9.82e-05		246297	'Myocd'	mRNA	-1.59614	3.35e-148			252832	'Zc3hav1'	mRNA	0.268114	0.000416		25055	'Lipa'	mRNA	-0.354945	1.63e-10
25059	'Hk2'	mRNA	0.31792	6.6e-06		246302	'Pcyox1'	mRNA	-0.332199	2.05e-11			25287	'Acadl'	mRNA	0.735818	9.2e-29		25066	'PVR'	mRNA	-0.471015	5.82e-09
25060	'Hk3'	mRNA	4.12909	8.95e-167		24650	'Pkd1'	mRNA	-1.1592	9.87e-180			252878	'Tnfsf15'	mRNA	1.76938	6.51e-06		25073	'Scarb1'	mRNA	-0.505521	4.91e-11
25062	'Gpd2'	mRNA	0.364424	0.000458		24654	'Plcb1'	mRNA	-2.33809	0.00331628			25288	'Acsl1'	mRNA	0.392647	4.7e-05		25075	'Htr1b'	mRNA	-2.10988	1.2e-05
25084	'Il4r'	mRNA	0.625936	2.85e-08		24660	'Pmp22'	mRNA	-0.777083	3.23e-70			252885	'Hoxc6'	mRNA	0.493757	0.000391		25096	'Pld1'	mRNA	-0.203311	0.0253428
25094	'Mitf'	mRNA	0.486509	0.000112		24668	'Ppp1ca'	mRNA	-0.385493	5.89e-22			252900	'Dgat2'	mRNA	0.478196	0.002605		25105	'Nppb'	mRNA	-4.17546	1.21e-07
25095	'Ampd3'	mRNA	5.01371	5.64e-165		24672	'Ppp2ca'	mRNA	-0.157124	0.00340057			252928	'Timm13'	mRNA	0.286519	0.0119216		25123	'Tagln'	mRNA	-1.88375	6.5e-229
25097	'Pld2'	mRNA	0.232559	0.0438466		24673	'Ppp2cb'	mRNA	-0.163112	0.00541077			252929	'Ctsz'	mRNA	1.11132	2.43e-05		25124	'Stat1'	mRNA	-0.224238	0.000144
25107	'Avpr1a'	mRNA	0.60846	8.52e-41		24675	'Ppp3cb'	mRNA	-0.177785	0.0420787			25294	'Azgp1'	mRNA	4.95172	0.00970624		25130	'Stx2'	mRNA	-0.373956	6.32e-06
25109	'Cd1d1'	mRNA	1.65514	3.55e-14		246760	'Mafk'	mRNA	-0.903743	9.18e-52			252961	'Tank'	mRNA	1.38135	2.8e-53		25139	'Slc2a4'	mRNA	-4.04843	7.03e-05
25112	'Gadd45a'	mRNA	0.91238	2.66e-67		246766	'Ggta1'	mRNA	-0.557442	0.00411635			252963	'Il13ra1'	mRNA	1.54106	1.3e-128		25148	'Egr3'	mRNA	-4.5207	1.34e-25
25116	'Hsd11b1'	mRNA	1.64705	0		246772	'Vps4a'	mRNA	-0.394426	2.95e-06			25297	'Cacnb3'	mRNA	1.08656	2.09e-28		25152	'Map1a'	mRNA	-0.346722	7.5e-06
25119	'Mr1'	mRNA	1.01251	2.72e-05		246776	'Filip1'	mRNA	-3.2978	0.000249			252971	'Socs1'	mRNA	1.86294	0.00443034		25154	'Pgr'	mRNA	-0.395294	0.000199
25122	'Scnn1a'	mRNA	1.04684	0.000638		24679	'Prkar2b'	mRNA	-0.925025	8.62e-15			25306	'Cpd'	mRNA	0.251576	0.00249907		25177	'Fhl1'	mRNA	-2.89546	0
25125	'Stat3'	mRNA	0.218822	8.2e-09		24680	'Prkca'	mRNA	-0.892297	1.71e-45			25319	'Fth1'	mRNA	1.4316	1.32e-236		25181	'Bgn'	mRNA	-0.27597	4.47e-11
25155	'Syk'	mRNA	4.65165	0.000411		24693	'Ptgs1'	mRNA	-0.759838	3.44e-59			25326	'Jak3'	mRNA	1.27139	5.6e-14		25183	'Gdi1'	mRNA	-0.481808	7.67e-19
25157	'Plagl1'	mRNA	0.482325	5.94e-10		24703	'Raf1'	mRNA	-0.277303	6.1e-07			25327	'Kcnc1'	mRNA	2.15366	0.0018071		25186	'Efnb1'	mRNA	-1.23824	2.71e-25
25163	'Cdkn2a'	mRNA	0.626119	9.95e-12		24705	'Rara'	mRNA	-0.604532	4.9e-13			25328	'Lamp1'	mRNA	0.121376	0.00591769		25193	'Ccnd3'	mRNA	-0.5479	5.07e-22
25166	'Casp1'	mRNA	3.13888	2.83e-11		24708	'Rb1'	mRNA	-0.536907	2.16e-10			25330	'Lipe'	mRNA	0.607836	0.0117685		25202	'Gucy1b1'	mRNA	-3.37133	4.55e-45
25196	'Inhbb'	mRNA	1.55907	2.01e-46		24716	'Ret'	mRNA	-1.31951	1.87e-16			25332	'Mgmt'	mRNA	0.563672	9.26e-11		25204	'Pcsk1'	mRNA	-1.24075	0.0462934
25205	'Il6st'	mRNA	1.29847	0		24718	'Reln'	mRNA	-0.348522	0.021945			25338	'Ninj1'	mRNA	0.543133	8.18e-20		25216	'Sdc1'	mRNA	-0.457961	2.73e-14
25217	'Tapbp'	mRNA	2.76421	5.44e-203		24778	'Slc2a1'	mRNA	-0.18066	0.000702			25361	'Vcam1'	mRNA	4.87084	0		25233	'Akt2'	mRNA	-0.202491	0.00648867
25230	'Add3'	mRNA	0.301899	0.0228544		24786	'Sod1'	mRNA	-0.163937	0.0150264			25369	'Adora2a'	mRNA	4.07674	3.01e-28		25235	'Ghr'	mRNA	-1.00022	1.25e-26
25236	'Gpc3'	mRNA	0.962093	0.000519		24791	'Sparc'	mRNA	-0.469234	4.07e-85			25375	'Aldh3a1'	mRNA	2.03735	1.88e-08		25238	'Grk2'	mRNA	-0.340813	0.000173
25243	'Arnt2'	mRNA	0.260711	0.00433579		24803	'Vamp2'	mRNA	-0.301632	4.13e-07			25387	'Arrb1'	mRNA	2.14635	1.6e-60		25255	'Dyrk1a'	mRNA	-0.212945	0.0119267
25244	'Bckdha'	mRNA	0.35918	0.000467		24816	'Tbxa2r'	mRNA	-1.30082	1.52e-10			25388	'Arrb2'	mRNA	0.808603	0.00140021		25261	'Id1'	mRNA	-0.402335	2.1e-07
25265	'P2ry1'	mRNA	1.57108	0.0473969		24818	'Tcp1'	mRNA	-0.315464	1.52e-10			25398	'Cacna1a'	mRNA	0.595289	0.00615114		25262	'Itpr1'	mRNA	-1.47569	1.81e-76
25267	'Pdgfra'	mRNA	2.05282	0		24827	'Tgfa'	mRNA	-1.19108	8.52e-28			25402	'Casp3'	mRNA	0.465171	5.64e-06		25266	'Pdgfa'	mRNA	-1.61169	3.59e-98
25269	'Pvalb'	mRNA	2.26688	0.000525		24831	'Thrb'	mRNA	-0.695508	2.27e-12			25405	'Ccng1'	mRNA	0.240646	2.26e-06		25277	'Mfge8'	mRNA	-0.699191	4.92e-77
25273	'Smo'	mRNA	0.388178	0.00104997		24832	'Thy1'	mRNA	-0.940603	4.22e-287			25406	'Cd44'	mRNA	0.251335	6.52e-08		25282	'Cox6a1'	mRNA	-0.243135	4.29e-05
25275	'Cnp'	mRNA	0.566009	3.52e-13		24834	'Tk1'	mRNA	-0.182879	0.0434996			25414	'Bcar1'	mRNA	0.304046	1.08e-07		25283	'Gclc'	mRNA	-0.766901	3.04e-30
252832	'Zc3hav1'	mRNA	0.241311	0.000282		24851	'Tpm1'	mRNA	-1.36932	0			25415	'Crmp1'	mRNA	2.13143	0.0268557		252834	'Gdf6'	mRNA	-0.844873	4.67e-11
25287	'Acadl'	mRNA	0.6545	2.29e-27		24852	'Tpm4'	mRNA	-0.551677	8.82e-69			25416	'Dpysl2'	mRNA	0.527962	5.06e-21		25285	'Igfbp5'	mRNA	-1.8003	1.36e-05
252878	'Tnfsf15'	mRNA	1.60205	4.35e-05		24888	'Bcl2l1'	mRNA	-0.218459	0.000195			25418	'Dpysl3'	mRNA	1.74235	1.09e-31		252857	'Rapgef4'	mRNA	-2.11122	3.83e-54
25288	'Acsl1'	mRNA	0.471632	2.6e-08		24890	'Esr1'	mRNA	-1.91925	0.000208			25425	'Ctsh'	mRNA	0.671689	2.8e-31		252858	'Frmd4b'	mRNA	-1.6738	5.58e-05
252885	'Hoxc6'	mRNA	0.494271	2.94e-05		24896	'Gnas'	mRNA	-0.169816	1.86e-07			25426	'Cyp1b1'	mRNA	1.4695	1.32e-279		252889	'Tmed7'	mRNA	-0.129318	0.031353
252900	'Dgat2'	mRNA	0.331783	0.0466304		24907	'Dmd'	mRNA	-0.973138	2.94e-32			25429	'Cyp7b1'	mRNA	3.45912	2.36e-176		252891	'Sra1'	mRNA	-0.206926	0.034898
252929	'Ctsz'	mRNA	0.920105	0.000414		24917	'Kpnb1'	mRNA	-0.219971	2.25e-08			25443	'Fgf10'	mRNA	1.3187	7.05e-26		252902	'Dync1li1'	mRNA	-0.206179	0.020168
25294	'Azgp1'	mRNA	5.34703	0.00153648		24924	'Ptn'	mRNA	-1.72566	2.82e-05			25446	'Fosl2'	mRNA	0.68618	5.25e-08		25291	'Anxa3'	mRNA	-1.35297	4.22e-50
252941	'Hdgfl3'	mRNA	0.207415	0.00416811		24929	'Ptger3'	mRNA	-2.87408	0.00155272			25459	'Hmgb1'	mRNA	0.192214	0.00552425		252934	'Cox5a'	mRNA	-0.288869	4.7e-05
252961	'Tank'	mRNA	1.50975	9.85e-81		24936	'Cd9'	mRNA	-0.405259	1e-09			25464	'Icam1'	mRNA	2.38787	0		25296	'Bmp4'	mRNA	-0.276496	6.42e-07
252963	'Il13ra1'	mRNA	1.54182	3.64e-169		24941	'Atp7a'	mRNA	-0.740004	1.77e-38			25476	'Lgals9'	mRNA	0.773285	0.000728		25301	'Cebpg'	mRNA	-0.393012	3e-07
25297	'Cacnb3'	mRNA	1.14655	1.72e-36		24949	'Syn1'	mRNA	-1.11435	0.0491018			25481	'Mmp11'	mRNA	1.39891	1.34e-23		25304	'Comp'	mRNA	-1.55577	2.94e-34
25306	'Cpd'	mRNA	0.264948	1.71e-09		24962	'Cth'	mRNA	-1.45104	2.95e-19			25482	'Mras'	mRNA	0.290491	0.000675		25307	'Cst3'	mRNA	-0.50046	1.51e-29
25319	'Fth1'	mRNA	1.24271	7.04e-287		24963	'Hspa1l'	mRNA	-1.23421	0.00122863			25493	'Nfkbia'	mRNA	5.12366	0		25309	'Cycs'	mRNA	-0.644951	6.31e-22
25326	'Jak3'	mRNA	1.20015	1.73e-13		25014	'Acat1'	mRNA	-0.210135	0.00566893			25506	'P4hb'	mRNA	0.224681	8.74e-08		25312	'Dmp1'	mRNA	-5.00765	0.0114701
25327	'Kcnc1'	mRNA	2.40646	8.19e-05		25017	'Myo5a'	mRNA	-0.296809	7.38e-08			25513	'Pik3r1'	mRNA	0.37214	2.05e-06		25314	'Emp1'	mRNA	-1.00713	7.11e-115
25328	'Lamp1'	mRNA	0.115298	3.93e-05		25022	'Fgfr2'	mRNA	-0.392777	2.59e-22			25524	'Psap'	mRNA	0.208872	8.15e-06		25315	'Ephx1'	mRNA	-0.360262	0.0106847
25330	'Lipe'	mRNA	0.585325	0.0100375		25031	'Plcb4'	mRNA	-0.881836	1.52e-26			25528	'Sirpa'	mRNA	0.433867	4.45e-08		25317	'Fgf1'	mRNA	-0.70224	2.78e-12
25332	'Mgmt'	mRNA	0.334878	1.61e-05		25035	'Cyb5r3'	mRNA	-0.284245	6.58e-14			25529	'Ptprs'	mRNA	0.474078	1.23e-10		25333	'Mgp'	mRNA	-1.13888	4.4e-107
25338	'Ninj1'	mRNA	0.48281	1.83e-21		25043	'Eln'	mRNA	-4.59421	0			25530	'Rab12'	mRNA	0.920669	7.97e-20		25339	'Npr3'	mRNA	-0.551948	1.3e-17
25361	'Vcam1'	mRNA	4.8286	0		25045	'Dbi'	mRNA	-0.25435	0.000233			25550	'Slc1a1'	mRNA	2.44229	1.51e-07		25341	'Tnfrsf11b'	mRNA	-1.59507	1.15e-164
25369	'Adora2a'	mRNA	4.06376	7.63e-30		25049	'Atxn1'	mRNA	-0.392919	0.00318492			25553	'Slc6a4'	mRNA	4.23978	6.84e-18		25352	'Sod3'	mRNA	-0.223974	3.91e-07
25375	'Aldh3a1'	mRNA	2.08175	6.48e-09		25054	'Ntrk2'	mRNA	-0.72699	0.00281506			25558	'Stxbp1'	mRNA	0.367708	3.57e-07		25353	'Spp1'	mRNA	-0.727965	2.07e-59
25387	'Arrb1'	mRNA	2.18494	1.09e-71		25055	'Lipa'	mRNA	-0.329118	1.86e-13			25573	'Ube2i'	mRNA	0.205667	0.000421		25356	'Cntn2'	mRNA	-2.85235	2.83e-55
25388	'Arrb2'	mRNA	0.840799	0.000298		25066	'PVR'	mRNA	-0.430123	1.59e-08			25574	'Ubtf'	mRNA	0.226364	0.000675		25358	'Timp3'	mRNA	-2.46591	2.12e-156
25398	'Cacna1a'	mRNA	0.532295	0.0117926		25073	'Scarb1'	mRNA	-0.46224	1.72e-11			25591	'Parp1'	mRNA	0.510935	1.01e-10		25359	'Tmpo'	mRNA	-0.357701	1.62e-07
25402	'Casp3'	mRNA	0.37147	5.85e-05		25075	'Htr1b'	mRNA	-1.84214	2.69e-05			25592	'Agrn'	mRNA	0.510249	1.13e-05		25365	'Actg2'	mRNA	-3.04826	0
25405	'Ccng1'	mRNA	0.143561	4.07e-05		25105	'Nppb'	mRNA	-3.16928	4.1e-07			25595	'Map2'	mRNA	0.604164	2.97e-05		25367	'Adarb1'	mRNA	-2.70844	0
25406	'Cd44'	mRNA	0.363543	1.46e-28		25114	'Fgfr4'	mRNA	-2.70535	0.00392314			25603	'Marcks'	mRNA	0.424014	2.33e-14		25379	'Anp32a'	mRNA	-0.518553	7.09e-08
25414	'Bcar1'	mRNA	0.264526	5.71e-08		25123	'Tagln'	mRNA	-1.60919	0			25613	'Ptprz1'	mRNA	2.80603	0.000224		25380	'Anxa1'	mRNA	-0.4804	5.43e-24
25415	'Crmp1'	mRNA	2.26533	0.0118189		25124	'Stat1'	mRNA	-0.155985	0.00192094			25618	'Acadsb'	mRNA	0.292658	0.0122374		25389	'Atf3'	mRNA	-0.773377	0.00406716
25416	'Dpysl2'	mRNA	0.718206	4.65e-49		25130	'Stx2'	mRNA	-0.326861	1.05e-05			25619	'Plau'	mRNA	2.58999	2.55e-201		25390	'Atp1b3'	mRNA	-0.194744	0.000653
25418	'Dpysl3'	mRNA	1.90037	4.76e-55		25139	'Slc2a4'	mRNA	-3.03781	0.000251			25624	'Vamp1'	mRNA	0.7096	0.00729662		25392	'Atp5if1'	mRNA	-0.496114	3.37e-11
25425	'Ctsh'	mRNA	0.75424	3.09e-60		25148	'Egr3'	mRNA	-3.40123	3.47e-25			25625	'Tnfrsf1a'	mRNA	0.160237	0.00689333		25399	'Cacna2d1'	mRNA	-0.247959	0.00491378
25426	'Cyp1b1'	mRNA	1.42799	0		25151	'Igf2r'	mRNA	-0.134125	0.000175			25630	'Pkm'	mRNA	0.165073	0.000111		25403	'Cast'	mRNA	-0.12039	0.0246467
25429	'Cyp7b1'	mRNA	3.36476	2.65e-183		25152	'Map1a'	mRNA	-0.293235	6.7e-14			25631	'Smad3'	mRNA	0.405509	3.37e-09		25404	'Cav1'	mRNA	-1.99446	0
25443	'Fgf10'	mRNA	1.27348	4.08e-29		25154	'Pgr'	mRNA	-0.403661	1.33e-07			25644	'Bmp6'	mRNA	0.80039	1.31e-06		25412	'Col2a1'	mRNA	-2.73563	1.52e-211
25446	'Fosl2'	mRNA	0.68616	4.61e-12		25177	'Fhl1'	mRNA	-2.60552	0			25647	'Il7'	mRNA	2.25526	2.12e-10		25420	'Cryab'	mRNA	-2.56024	0
25459	'Hmgb1'	mRNA	0.142558	0.0332285		25181	'Bgn'	mRNA	-0.278436	1.59e-32			25660	'Cd28'	mRNA	0.437473	0.034354		25431	'Dlx5'	mRNA	-2.27263	2e-08
25464	'Icam1'	mRNA	2.41054	0		25183	'Gdi1'	mRNA	-0.478333	9.37e-29			25663	'Il1r1'	mRNA	0.259839	7.98e-05		25433	'Hbegf'	mRNA	-1.3709	4.21e-111
25476	'Lgals9'	mRNA	0.896314	1.51e-05		25186	'Efnb1'	mRNA	-1.0338	5.3e-22			25668	'Cd38'	mRNA	0.958093	2.49e-14		25434	'Sparcl1'	mRNA	-3.02842	0.00213352
25481	'Mmp11'	mRNA	1.35064	5.56e-23		25193	'Ccnd3'	mRNA	-0.520232	3.66e-27			25679	'Itpr3'	mRNA	0.40736	1.52e-06		25437	'Emd'	mRNA	-1.55777	2.34e-96
25482	'Mras'	mRNA	0.296041	5.54e-05		25202	'Gucy1b1'	mRNA	-2.97872	1.26e-43			25682	'Ppard'	mRNA	0.375594	8.08e-07		25438	'Eno3'	mRNA	-1.44628	1.7e-67
25492	'Nfia'	mRNA	0.26295	0.0280079		25203	'Ccnb1'	mRNA	-0.369284	0.00072			25692	'Plat'	mRNA	1.27124	3.42e-118		25439	'F2r'	mRNA	-1.61074	4.39e-233
25493	'Nfkbia'	mRNA	5.07806	0		25204	'Pcsk1'	mRNA	-1.67964	0.00747773			25695	'Cebpd'	mRNA	0.431663	2.89e-08		25448	'Cenpi'	mRNA	-0.488012	0.0128516
25506	'P4hb'	mRNA	0.164298	3.92e-10		25216	'Sdc1'	mRNA	-0.491119	1.53e-21			25698	'Ass1'	mRNA	6.67272	9.92e-257		25453	'Gdnf'	mRNA	-0.971835	3.84e-06
25513	'Pik3r1'	mRNA	0.403944	1.65e-09		25233	'Akt2'	mRNA	-0.212477	0.000319			25701	'Mxi1'	mRNA	0.280642	0.00531964		25454	'Gfra1'	mRNA	-1.64329	4.32e-99
25524	'Psap'	mRNA	0.204439	2.9e-14		25235	'Ghr'	mRNA	-0.90247	1.92e-25			25711	'Gucy2c'	mRNA	3.0535	0.00046		25458	'Gss'	mRNA	-0.406173	1.84e-06
25528	'Sirpa'	mRNA	0.432069	1.15e-11		25238	'Grk2'	mRNA	-0.289822	0.000584			25715	'Slc11a2'	mRNA	0.387793	1.11e-06		25460	'Hmmr'	mRNA	-0.434735	0.00266093
25529	'Ptprs'	mRNA	0.480989	2.03e-14		25261	'Id1'	mRNA	-0.672012	1.7e-21			25721	'Got2'	mRNA	0.301174	1.46e-08		25462	'Hspe1'	mRNA	-0.389945	0.000182
25530	'Rab12'	mRNA	0.905288	4.65e-23		25262	'Itpr1'	mRNA	-1.29249	3.92e-171			25738	'Plcg1'	mRNA	0.605517	8.13e-22		25466	'Il1rap'	mRNA	-1.60711	1.76e-48
25550	'Slc1a1'	mRNA	2.31518	5.6e-07		25266	'Pdgfa'	mRNA	-1.36735	9.5e-91			25739	'Pygb'	mRNA	0.458019	1.49e-10		25478	'Man2a1'	mRNA	-0.552166	1.13e-25
25553	'Slc6a4'	mRNA	4.17536	7.73e-18		25277	'Mfge8'	mRNA	-0.627334	1.09e-149			25741	'Pfkl'	mRNA	0.685151	3.36e-38		25483	'Msx2'	mRNA	-2.02922	1.63e-08
25558	'Stxbp1'	mRNA	0.291621	3.44e-06		25282	'Cox6a1'	mRNA	-0.393717	4.52e-25			25749	'Clcn5'	mRNA	0.675817	0.000352		25484	'Myo1e'	mRNA	-0.85708	2.09e-40
25573	'Ube2i'	mRNA	0.176384	0.000245		25283	'Gclc'	mRNA	-0.69443	1.26e-32			25752	'Cd6'	mRNA	4.05609	0.0343604		25485	'Myo1d'	mRNA	-0.864525	3.89e-73
25574	'Ubtf'	mRNA	0.244585	1.36e-05		252834	'Gdf6'	mRNA	-1.04092	1.97e-16			25756	'Cpt1b'	mRNA	0.386956	0.00313821		25490	'Nedd8'	mRNA	-0.205143	0.0340545
25591	'Parp1'	mRNA	0.42077	3.08e-09		25285	'Igfbp5'	mRNA	-1.52614	8.1e-05			25757	'Cpt1a'	mRNA	0.156681	0.0270134		25491	'Nes'	mRNA	-1.021	3.31e-29
25592	'Agrn'	mRNA	0.490818	2.47e-07		252857	'Rapgef4'	mRNA	-2.03763	3.17e-56			257650	'LOC257650'	mRNA	0.696651	0.0437641		25494	'Nid1'	mRNA	-0.164557	0.000508
25595	'Map2'	mRNA	0.518198	0.00015		252858	'Frmd4b'	mRNA	-1.58679	5.85e-05			259171	'Dclre1c'	mRNA	0.597413	8.14e-05		25495	'Nog'	mRNA	-1.71167	1.47e-22
25603	'Marcks'	mRNA	0.589911	5.96e-42		252889	'Tmed7'	mRNA	-0.1081	0.0170555			259222	'Npb'	mRNA	3.07964	0.000372		25496	'Notch1'	mRNA	-0.733783	0.000396
25613	'Ptprz1'	mRNA	2.28046	0.00529314		252891	'Sra1'	mRNA	-0.207745	0.0189738			259237	'Dock9'	mRNA	0.52371	1.98e-05		25499	'Nrdc'	mRNA	-0.422175	2.09e-11
25618	'Acadsb'	mRNA	0.421311	5.69e-06		25291	'Anxa3'	mRNA	-1.1859	1.15e-47			259241	'Nr1d2'	mRNA	0.571022	3.06e-06		25507	'Pcsk6'	mRNA	-0.901078	3.83e-17
25619	'Plau'	mRNA	2.267	2.95e-161		252921	'Tubg1'	mRNA	-0.249392	0.0026195			259248	'Slc16a2'	mRNA	3.35769	3.32e-96		25508	'Pam'	mRNA	-0.877179	3.8e-117
25624	'Vamp1'	mRNA	0.913006	8.99e-05		252934	'Cox5a'	mRNA	-0.312969	2.52e-09			259273	'Kcnq5'	mRNA	0.613715	1.5e-05		25514	'Lypla1'	mRNA	-0.227214	0.00121797
25631	'Smad3'	mRNA	0.442144	1.21e-13		25296	'Bmp4'	mRNA	-0.113899	0.00680947			260416	'Carhsp1'	mRNA	1.16242	2.4e-61		25518	'Ppia'	mRNA	-0.18054	0.00241899
25644	'Bmp6'	mRNA	0.993843	2.6e-11		25301	'Cebpg'	mRNA	-0.303538	8.99e-06			26295	'Ogt'	mRNA	0.270493	7.99e-05		25521	'Prkar1b'	mRNA	-0.738473	0.0333384
25647	'Il7'	mRNA	1.94217	1.94e-09		25304	'Comp'	mRNA	-1.62429	2.52e-37			266609	'Bles03'	mRNA	0.559896	3.52e-09		25523	'Prkg2'	mRNA	-2.14135	0.001898
25660	'Cd28'	mRNA	0.664407	0.00015		25307	'Cst3'	mRNA	-0.553588	4.57e-65			266668	'Grina'	mRNA	0.696429	4.14e-56		25527	'Ptgis'	mRNA	-1.70171	0.0122374
25663	'Il1r1'	mRNA	0.412992	1.12e-13		25309	'Cycs'	mRNA	-0.62736	1.14e-28			266689	'Cyp4f6'	mRNA	0.338964	0.0279912		25533	'Rabggtb'	mRNA	-0.411429	3.34e-05
25668	'Cd38'	mRNA	1.22258	5.78e-29		25312	'Dmp1'	mRNA	-5.00116	0.00854433			266711	'Lzts1'	mRNA	1.20789	0.0140916		25537	'Rock2'	mRNA	-1.07013	3.63e-131
25679	'Itpr3'	mRNA	0.229862	0.000425		25314	'Emp1'	mRNA	-0.962541	9.87e-251			266712	'Rnf40'	mRNA	0.26338	0.00625507		25546	'Shox2'	mRNA	-0.752218	1.87e-15
25682	'Ppard'	mRNA	0.404438	1.34e-09		25315	'Ephx1'	mRNA	-0.448609	0.000867			266730	'Slc17a3'	mRNA	3.00262	0.0419371		25554	'Snai2'	mRNA	-0.408747	0.00113607
25692	'Plat'	mRNA	1.48045	3.55e-305		25317	'Fgf1'	mRNA	-0.420203	5.33e-06			266732	'Npc1'	mRNA	0.270148	0.000675		25556	'Il1rl1'	mRNA	-4.12911	0
25695	'Cebpd'	mRNA	0.314641	3.2e-07		25333	'Mgp'	mRNA	-0.986497	3.66e-210			266761	'Cyp4v3'	mRNA	1.23082	6.94e-39		25560	'Abcc9'	mRNA	-2.14826	1e-74
25698	'Ass1'	mRNA	6.66017	1.26e-262		25336	'Nfyb'	mRNA	-0.279218	0.0290997			266813	'Prrx1'	mRNA	0.68639	4.13e-27		25565	'Tle4'	mRNA	-1.04341	3.69e-05
25701	'Mxi1'	mRNA	0.222988	0.0244521		25339	'Npr3'	mRNA	-0.355417	1.04e-13			26955	'Afdn'	mRNA	1.0672	3.99e-33		25566	'Tmod1'	mRNA	-1.22725	4.88e-08
25709	'Hmbs'	mRNA	0.29146	0.0176405		25341	'Tnfrsf11b'	mRNA	-1.28875	1.04e-203			26956	'Ak3'	mRNA	0.520154	1.24e-13		25576	'Ywhah'	mRNA	-0.549756	4.23e-23
25711	'Gucy2c'	mRNA	2.81633	0.00156618		25348	'Rps29'	mRNA	-0.370868	0.000815			26962	'Rpl8'	mRNA	0.215416	0.00171227		25577	'Ywhaq'	mRNA	-0.163585	0.00652876
25715	'Slc11a2'	mRNA	0.407159	3.35e-09		25352	'Sod3'	mRNA	-0.211267	1.34e-10			27080	'Hbp1'	mRNA	0.314051	4.57e-05		25578	'Ywhaz'	mRNA	-0.419811	6.54e-19
25721	'Got2'	mRNA	0.207484	5.11e-06		25353	'Spp1'	mRNA	-0.849501	2.53e-154			282636	'Impa2'	mRNA	1.33968	5.27e-30		25584	'F3'	mRNA	-0.174238	0.0115666
25738	'Plcg1'	mRNA	0.601932	1.13e-35		25356	'Cntn2'	mRNA	-2.3878	1.18e-52			282817	'Pycard'	mRNA	1.17759	3.97e-05		25585	'Id3'	mRNA	-0.363785	1.59e-10
25739	'Pygb'	mRNA	0.420075	7.92e-12		25358	'Timp3'	mRNA	-2.38858	4.67e-177			282819	'Ppif'	mRNA	0.825245	9.95e-05		25586	'Alpl'	mRNA	-1.85142	5.93e-06
25741	'Pfkl'	mRNA	0.523504	2.58e-32		25359	'Tmpo'	mRNA	-0.325122	4.71e-08			282837	'Fibp'	mRNA	0.542634	2.83e-11		25587	'Id2'	mRNA	-1.28306	1.18e-63
25749	'Clcn5'	mRNA	0.630317	4.42e-05		25365	'Actg2'	mRNA	-2.74299	0			282844	'Rffl'	mRNA	0.565288	3.86e-07		25597	'Rasa2'	mRNA	-0.525983	0.00337839
25751	'Dnm2'	mRNA	0.129017	0.0204887		25367	'Adarb1'	mRNA	-2.35079	0			286894	'Parm1'	mRNA	1.56806	1.44e-17		25600	'Utrn'	mRNA	-0.906684	4.32e-30
25756	'Cpt1b'	mRNA	0.394055	0.00146664		25379	'Anp32a'	mRNA	-0.475896	1.33e-07			286898	'Npc2'	mRNA	0.31877	8.2e-08		25604	'Pcmt1'	mRNA	-0.378597	1.69e-05
257650	'LOC257650'	mRNA	0.67609	0.0381167		25380	'Anxa1'	mRNA	-0.535442	2.61e-84			286905	'Cyp4f5'	mRNA	0.64101	0.000848		25612	'Asns'	mRNA	-0.272461	5.24e-05
259171	'Dclre1c'	mRNA	0.618939	1.14e-05		25390	'Atp1b3'	mRNA	-0.213313	3.58e-07			286921	'Akr1b8'	mRNA	1.0585	1.2e-34		25615	'Sdc2'	mRNA	-1.80828	0
259222	'Npb'	mRNA	3.12729	0.000148		25392	'Atp5if1'	mRNA	-0.574714	8.92e-23			286926	'Tfpi2'	mRNA	1.30614	1.91e-22		25629	'Plin1'	mRNA	-2.42833	0.00934324
259237	'Dock9'	mRNA	0.514189	2.92e-06		25404	'Cav1'	mRNA	-1.90312	0			286936	'Pcyt1b'	mRNA	0.884766	0.000238		25639	'Fkbp1a'	mRNA	-0.380869	1.69e-13
259241	'Nr1d2'	mRNA	0.569357	2.97e-07		25412	'Col2a1'	mRNA	-2.49726	6.5e-224			286939	'Clmp'	mRNA	1.40101	1.03e-68		25641	'Igfbp6'	mRNA	-1.12045	0.00124541
259248	'Slc16a2'	mRNA	3.21457	4.36e-100		25420	'Cryab'	mRNA	-2.25874	1.51e-303			286974	'Chst15'	mRNA	0.817372	0.000118		25648	'Slc7a1'	mRNA	-0.723918	3.98e-18
259273	'Kcnq5'	mRNA	0.333162	0.0307591		25427	'Cyp51'	mRNA	-0.101763	0.0166954			286988	'Pnrc1'	mRNA	1.67115	3.07e-90		25650	'Atp1b1'	mRNA	-0.804049	1.22e-10
260416	'Carhsp1'	mRNA	1.11888	1.67e-68		25431	'Dlx5'	mRNA	-1.61538	7.81e-06			287061	'Rogdi'	mRNA	0.380081	0.0136106		25654	'Col11a1'	mRNA	-0.609723	1.87e-45
26295	'Ogt'	mRNA	0.340667	2.81e-09		25433	'Hbegf'	mRNA	-1.21301	2.75e-183			287110	'Tbc1d24'	mRNA	0.510647	0.00227389		25662	'Igfbp2'	mRNA	-1.85604	6.85e-73
266609	'Bles03'	mRNA	0.441776	2.02e-08		25434	'Sparcl1'	mRNA	-3.28558	0.00124027			287126	'Mrps34'	mRNA	0.319307	0.0377886		25664	'Pparg'	mRNA	-1.64515	5.23e-07
266668	'Grina'	mRNA	0.710656	3.53e-111		25437	'Emd'	mRNA	-1.50181	1.51e-103			287148	'Rpusd1'	mRNA	1.02813	1.55e-15		25667	'Bmp3'	mRNA	-0.743988	0.000538
266706	'Gjc1'	mRNA	0.382622	0.0107991		25438	'Eno3'	mRNA	-1.36601	6.77e-60			287156	'Rhot2'	mRNA	0.291964	0.0377465		25669	'Cpe'	mRNA	-0.523509	2.35e-37
266711	'Lzts1'	mRNA	1.42674	0.00143405		25439	'F2r'	mRNA	-1.28855	1.06e-162			287173	'Bod1'	mRNA	0.421272	0.000234		25670	'Il15'	mRNA	-0.898653	2.4e-08
266712	'Rnf40'	mRNA	0.242137	0.00452209		25445	'Fosl1'	mRNA	-0.353849	5.3e-06			287212	'Rnf145'	mRNA	0.358328	2.15e-06		25671	'Smad1'	mRNA	-0.274854	0.00634851
266716	'Zscan12'	mRNA	0.406677	0.0220928		25448	'Cenpi'	mRNA	-0.445736	0.00799259			287278	'Cdkn2aipnl'	mRNA	0.982111	5.1e-20		25673	'Anxa5'	mRNA	-0.233152	6.79e-06
266730	'Slc17a3'	mRNA	3.10817	0.0229594		25453	'Gdnf'	mRNA	-0.956952	7.5e-07			287361	'Zfp496'	mRNA	0.363877	0.00044		25675	'Hmgcr'	mRNA	-0.241694	0.00756302
266732	'Npc1'	mRNA	0.323363	5.61e-08		25454	'Gfra1'	mRNA	-1.6016	1.36e-130			287362	'Nlrp3'	mRNA	2.51824	1.43e-38		25676	'Rasa1'	mRNA	-0.471377	2.36e-13
266761	'Cyp4v3'	mRNA	1.17356	4e-36		25456	'Glrb'	mRNA	-1.6676	0.0458669			287405	'Tmem220'	mRNA	1.33637	3.69e-12		25678	'Ddr1'	mRNA	-0.21357	0.0195604
266792	'Zscan26'	mRNA	0.299377	0.000541		25458	'Gss'	mRNA	-0.388719	2.2e-07			287406	'Adprm'	mRNA	1.3813	9.41e-31		25683	'Col12a1'	mRNA	-1.2057	2.2e-10
266813	'Prrx1'	mRNA	0.662559	5.77e-47		25460	'Hmmr'	mRNA	-0.456886	0.000302			287420	'Pfas'	mRNA	0.27191	0.0123035		25686	'Gnai1'	mRNA	-0.412193	3.2e-07
26955	'Afdn'	mRNA	1.03251	5.98e-47		25462	'Hspe1'	mRNA	-0.501338	5.42e-09			287435	'Cd68'	mRNA	2.23322	6.38e-43		25687	'Cald1'	mRNA	-1.36668	3.36e-265
26956	'Ak3'	mRNA	0.534744	1.1e-17		25466	'Il1rap'	mRNA	-1.5521	3.94e-52			287437	'Tnfsf13'	mRNA	3.22396	8.77e-50		25694	'Has2'	mRNA	-1.19674	1.59e-17
26962	'Rpl8'	mRNA	0.15865	4.95e-05		25478	'Man2a1'	mRNA	-0.569304	7.78e-47			287447	'Ctdnep1'	mRNA	0.251188	8.23e-05		25696	'Vldlr'	mRNA	-1.09947	1.95e-41
27080	'Hbp1'	mRNA	0.33781	3.91e-07		25479	'Vps35'	mRNA	-0.11309	0.0273502			287451	'Slc16a13'	mRNA	0.742534	0.00309559		25697	'Ctsl'	mRNA	-0.226945	1.78e-07
282636	'Impa2'	mRNA	1.15422	3.64e-22		25483	'Msx2'	mRNA	-1.93437	2.5e-08			287457	'Zmynd15'	mRNA	3.94178	1.29e-39		25717	'Tgfb3'	mRNA	-2.99642	0
282817	'Pycard'	mRNA	0.974737	0.000677		25484	'Myo1e'	mRNA	-0.789345	3.01e-56			287521	'Mnt'	mRNA	0.231938	0.0395536		25718	'Igf1r'	mRNA	-0.548326	6.57e-28
282819	'Ppif'	mRNA	0.75366	0.000388		25485	'Myo1d'	mRNA	-0.826845	2.82e-129			287522	'Smg6'	mRNA	0.277821	0.0227893		25737	'Pcna'	mRNA	-0.335468	7.95e-05
282837	'Fibp'	mRNA	0.365631	1.3e-06		25488	'Ndufa5'	mRNA	-0.276028	0.00664651			287530	'Prpf8'	mRNA	0.224097	0.000268		25742	'S100b'	mRNA	-0.239814	0.000344
282844	'Rffl'	mRNA	0.63676	2.42e-10		25490	'Nedd8'	mRNA	-0.259945	0.000187			287532	'Slc43a2'	mRNA	1.79777	3.1e-119		25745	'Myh9l1'	mRNA	-1.17754	1.04e-84
286894	'Parm1'	mRNA	1.46346	9.79e-18		25491	'Nes'	mRNA	-0.831383	1.1e-26			287537	'Abr'	mRNA	0.502426	1.84e-14		25750	'Maob'	mRNA	-1.34704	0.0313533
286896	'Sgpl1'	mRNA	0.108898	0.0355699		25495	'Nog'	mRNA	-1.32044	3.11e-15			287552	'Blmh'	mRNA	0.377694	2.33e-05		257645	'Itgb5'	mRNA	-0.918934	4.35e-101
286898	'Npc2'	mRNA	0.319466	3.9e-19		25496	'Notch1'	mRNA	-0.706341	0.000533			287561	'Ccl7'	mRNA	8.14395	0		257646	'Frmd6'	mRNA	-0.411906	2.15e-11
286905	'Cyp4f5'	mRNA	0.568218	0.00174572		25499	'Nrdc'	mRNA	-0.403334	1.43e-13			287564	'Tmem132e'	mRNA	1.01477	0.000182		257648	'Cacna1b'	mRNA	-0.998579	0.0160093
286921	'Akr1b8'	mRNA	1.01546	3.39e-43		25507	'Pcsk6'	mRNA	-0.782587	4.51e-16			287595	'Dhx40'	mRNA	0.20805	0.0395536		259218	'Rwdd1'	mRNA	-0.604516	3.63e-12
286926	'Tfpi2'	mRNA	1.36834	8.14e-31		25508	'Pam'	mRNA	-0.817212	2.55e-226			287615	'Vezf1'	mRNA	1.07262	1.18e-53		259221	'Osbpl1a'	mRNA	-0.561045	1.81e-08
286936	'Pcyt1b'	mRNA	0.967538	1.23e-05		25514	'Lypla1'	mRNA	-0.188599	0.000785			287622	'Tom1l1'	mRNA	0.593964	3.35e-05		259224	'Npw'	mRNA	-1.65611	0.00277987
286939	'Clmp'	mRNA	1.31872	9.53e-70		25515	'Plk1'	mRNA	-0.275827	0.00718431			287711	'Coasy'	mRNA	0.492157	0.00031		259229	'Ppm1g'	mRNA	-0.171043	0.0377592
286974	'Chst15'	mRNA	1.00581	9.53e-08		25518	'Ppia'	mRNA	-0.314251	2.73e-18			287719	'Ifi35'	mRNA	1.37449	1.39e-11		259242	'Wipf3'	mRNA	-2.56482	0.0127187
286988	'Pnrc1'	mRNA	1.58509	6.46e-102		25521	'Prkar1b'	mRNA	-0.855428	0.00568299			287721	'Vat1'	mRNA	0.14272	0.0012512		259275	'Ostf1'	mRNA	-0.211688	0.0114832
287061	'Rogdi'	mRNA	0.403445	0.00200701		25523	'Prkg2'	mRNA	-1.89835	0.00297704			287722	'Tmem106a'	mRNA	0.824753	0.024549		266601	'Tomm20'	mRNA	-0.34024	1.39e-06
287110	'Tbc1d24'	mRNA	0.377929	0.0218889		25527	'Ptgis'	mRNA	-1.97285	0.00284755			287746	'Fmnl1'	mRNA	2.14303	8.83e-09		266611	'Ptpn9'	mRNA	-0.244424	3.91e-05
287148	'Rpusd1'	mRNA	0.85253	4.43e-11		25533	'Rabggtb'	mRNA	-0.384714	2.34e-05			287766	'Cep95'	mRNA	0.467059	0.00189682		266709	'Pkig'	mRNA	-1.0752	4.48e-49
287173	'Bod1'	mRNA	0.403004	0.000132		25537	'Rock2'	mRNA	-0.769852	1.06e-143			287773	'Helz'	mRNA	0.225276	0.0214628		266714	'Myo7a'	mRNA	-1.5017	8.16e-15
287212	'Rnf145'	mRNA	0.271127	0.00013		25538	'Rps5'	mRNA	-0.124938	0.00231986			287796	'Slc39a11'	mRNA	0.449639	6.97e-05		266729	'Dab1'	mRNA	-5.9707	0.000213
287249	'Cnot6'	mRNA	0.180535	0.0124185		25546	'Shox2'	mRNA	-0.772115	2.81e-18			287803	'Ttyh2'	mRNA	1.17143	7.46e-13		266734	'Npas4'	mRNA	-3.82956	1.12e-17
287278	'Cdkn2aipnl'	mRNA	0.858047	4.21e-17		25554	'Snai2'	mRNA	-0.526425	3.07e-06			287834	'Recql5'	mRNA	0.365691	0.0370688		266735	'Adgrg2'	mRNA	-1.52289	0.0149013
287361	'Zfp496'	mRNA	0.396484	3.59e-05		25556	'Il1rl1'	mRNA	-4.03045	0			287840	'Ubald2'	mRNA	0.490875	4.88e-09		266758	'Sec11c'	mRNA	-0.271046	0.0188942
287362	'Nlrp3'	mRNA	2.29782	5.15e-33		25560	'Abcc9'	mRNA	-2.07755	3.03e-92			287873	'Chmp6'	mRNA	0.422851	0.000132		266759	'Hspa4'	mRNA	-0.22977	7.08e-06
287405	'Tmem220'	mRNA	1.37642	9.96e-15		25562	'Eloa'	mRNA	-0.192312	0.00234686			287884	'Sectm1b'	mRNA	2.88458	8.18e-78		266762	'Mrgprf'	mRNA	-1.93107	3.79e-15
287406	'Adprm'	mRNA	1.22192	2.2e-27		25565	'Tle4'	mRNA	-0.731553	0.00159526			287885	'Sectm1a'	mRNA	7.83603	3.18e-09		266766	'Rcan1'	mRNA	-0.460791	1.21e-08
287420	'Pfas'	mRNA	0.292358	0.00280825		25566	'Tmod1'	mRNA	-1.16721	3.1e-08			287920	'St6galnac1'	mRNA	4.5961	0.000725		266809	'Sclt1'	mRNA	-0.323248	0.0428739
287435	'Cd68'	mRNA	2.12947	6.51e-38		25576	'Ywhah'	mRNA	-0.54606	3.33e-34			287925	'Pkp2'	mRNA	0.755978	1.24e-07		266975	'Sars'	mRNA	-0.195659	0.00110987
287437	'Tnfsf13'	mRNA	3.27822	1.29e-58		25577	'Ywhaq'	mRNA	-0.14616	0.000102			287930	'Top3b'	mRNA	0.343051	0.00216159		26954	'Rheb'	mRNA	-0.624677	8.07e-21
287447	'Ctdnep1'	mRNA	0.239774	8.96e-06		25578	'Ywhaz'	mRNA	-0.343125	1.37e-33			287931	'Ppm1f'	mRNA	0.26395	0.00462945		27064	'Ankrd1'	mRNA	-1.80481	9.21e-29
287451	'Slc16a13'	mRNA	0.812886	0.00039		25581	'Psmc2'	mRNA	-0.192135	0.000452			287990	'Vps8'	mRNA	0.296041	0.00837637		27139	'Rps26'	mRNA	-0.400254	0.000103
287457	'Zmynd15'	mRNA	3.9924	4.88e-43		25585	'Id3'	mRNA	-0.515036	5.7e-42			288022	'Ccdc50'	mRNA	0.218548	0.00405502		282583	'Fbln2'	mRNA	-0.342522	1.07e-13
287473	'Nek8'	mRNA	0.500743	0.0169485		25586	'Alpl'	mRNA	-1.57767	3.61e-05			288028	'Tmem44'	mRNA	1.91438	0.001283		282712	'Slc6a15'	mRNA	-0.438364	3.27e-08
287478	'Ctns'	mRNA	0.30613	0.0152767		25587	'Id2'	mRNA	-1.3042	1.47e-95			288038	'Meltf'	mRNA	3.04798	9.12e-19		282834	'Chmp3'	mRNA	-0.191179	0.0131006
287521	'Mnt'	mRNA	0.255016	0.00224827		25597	'Rasa2'	mRNA	-0.549725	0.000873			288044	'Tm4sf19'	mRNA	1.48717	0.00479152		282836	'Cthrc1'	mRNA	-1.36766	6.08e-30
287522	'Smg6'	mRNA	0.347847	0.000675		25600	'Utrn'	mRNA	-0.785744	1.58e-52			288091	'Poglut1'	mRNA	0.216641	0.00127901		282840	'Atf5'	mRNA	-0.465297	1.16e-23
287530	'Prpf8'	mRNA	0.178964	1.9e-06		25604	'Pcmt1'	mRNA	-0.38519	6.21e-07			288264	'Ifnar1'	mRNA	0.938029	4.39e-60		282843	'Sorbs3'	mRNA	-0.257724	0.000994
287532	'Slc43a2'	mRNA	1.82552	4.59e-169		25612	'Asns'	mRNA	-0.279583	2.54e-07			288371	'Mcoln1'	mRNA	0.404437	3.92e-07		282845	'Rnf34'	mRNA	-0.302638	0.00657731
287537	'Abr'	mRNA	0.473006	1.15e-17		25614	'Ptk2'	mRNA	-0.159531	0.0165207			288444	'Hsph1'	mRNA	0.442005	7.98e-12		286895	'Brinp2'	mRNA	-2.34766	3.58e-06
287543	'Tnfaip1'	mRNA	0.122261	0.0144329		25615	'Sdc2'	mRNA	-1.68806	0			288471	'Trrap'	mRNA	0.266742	0.0191376		286900	'Selenos'	mRNA	-0.161665	0.0268557
287552	'Blmh'	mRNA	0.302514	0.000422		25617	'Hspa5'	mRNA	-0.0713646	0.0384743			288498	'Wipi2'	mRNA	0.599965	1.4e-10		286906	'Pdia6'	mRNA	-0.127766	0.0251966
287561	'Ccl7'	mRNA	8.07498	0		25621	'Cd81'	mRNA	-0.162295	3.2e-08			288504	'Snx8'	mRNA	0.30957	0.00158846		286908	'Pdlim7'	mRNA	-1.13217	3.13e-109
287564	'Tmem132e'	mRNA	1.06612	1.65e-05		25629	'Plin1'	mRNA	-2.78266	0.00319713			288514	'Ints1'	mRNA	0.210782	0.0319232		286922	'Fads3'	mRNA	-1.0064	2.49e-77
287615	'Vezf1'	mRNA	1.04378	3.88e-63		25639	'Fkbp1a'	mRNA	-0.384816	1.05e-27			288515	'Micall2'	mRNA	0.946756	2.18e-23		286928	'Abi2'	mRNA	-0.325761	0.00025
287622	'Tom1l1'	mRNA	0.617196	2.3e-06		25641	'Igfbp6'	mRNA	-1.29002	9.94e-05			288532	'Mcm7'	mRNA	0.288535	0.0138581		286930	'Dlgap4'	mRNA	-0.358299	2.06e-08
287711	'Coasy'	mRNA	0.516014	5.37e-05		25648	'Slc7a1'	mRNA	-0.587516	3.18e-15			288533	'Taf6'	mRNA	0.368686	7.46e-05		286932	'Vps54'	mRNA	-0.274838	0.0249902
287719	'Ifi35'	mRNA	1.21428	2.83e-09		25650	'Atp1b1'	mRNA	-0.662043	3e-09			288545	'RGD1305455'	mRNA	0.501547	0.0184854		286972	'Ptar1'	mRNA	-0.57178	0.0414621
287721	'Vat1'	mRNA	0.138635	1.62e-05		25654	'Col11a1'	mRNA	-0.38207	3e-29			288616	'Tmem248'	mRNA	0.177953	0.00728641		286994	'Lgr4'	mRNA	-0.408966	6.02e-06
287722	'Tmem106a'	mRNA	0.995336	0.00201688		25662	'Igfbp2'	mRNA	-1.7116	4.3e-76			288647	'Dhx37'	mRNA	0.483541	2.21e-05		287009	'Ceacam4'	mRNA	-1.81774	0.0156779
287746	'Fmnl1'	mRNA	2.00757	1.77e-08		25664	'Pparg'	mRNA	-1.62341	2.32e-07			288702	'Unc119b'	mRNA	0.380474	1.12e-06		287115	'Pgp'	mRNA	-0.32973	0.00330072
287766	'Cep95'	mRNA	0.388824	0.00819362		25667	'Bmp3'	mRNA	-0.875608	2.98e-05			288774	'Stat2'	mRNA	0.844726	3.39e-25		287127	'Cramp1'	mRNA	-0.592099	5.31e-08
287796	'Slc39a11'	mRNA	0.45148	1.22e-05		25669	'Cpe'	mRNA	-0.431879	1.04e-58			288779	'Rab5b'	mRNA	0.308672	7.75e-10		287129	'Tmem204'	mRNA	-1.87251	6.84e-86
287803	'Ttyh2'	mRNA	1.10301	9.71e-15		25670	'Il15'	mRNA	-0.747517	8.37e-07			288907	'Podnl1'	mRNA	1.17262	1.35e-13		287177	'Ergic1'	mRNA	-0.565155	2.59e-25
287805	'Gprc5c'	mRNA	0.361208	0.0122669		25673	'Anxa5'	mRNA	-0.273133	4.79e-15			288914	'Trmt1'	mRNA	0.366847	2.05e-05		287280	'Skp1'	mRNA	-0.410697	7.24e-14
287836	'Fbf1'	mRNA	0.300426	0.018349		25675	'Hmgcr'	mRNA	-0.178768	0.027356			289034	'Tmem183a'	mRNA	0.211249	0.0209259		287285	'Shroom1'	mRNA	-0.340804	0.00671574
287840	'Ubald2'	mRNA	0.325045	7.05e-05		25676	'Rasa1'	mRNA	-0.41256	2.87e-13			289080	'Rgl1'	mRNA	0.947387	4.8e-11		287371	'Drc3'	mRNA	-1.68134	8.17e-22
287845	'Dnah17'	mRNA	1.20577	0.0195028		25683	'Col12a1'	mRNA	-1.17739	3.56e-128			289104	'Prg4'	mRNA	2.18792	1.21e-68		287375	'Flii'	mRNA	-0.245904	2.22e-05
287873	'Chmp6'	mRNA	0.355731	0.000645		25686	'Gnai1'	mRNA	-0.368123	9.05e-07			289125	'Acbd6'	mRNA	0.332207	0.00843353		287379	'Shmt1'	mRNA	-0.422149	0.0137937
287884	'Sectm1b'	mRNA	2.72912	1.33e-69		25687	'Cald1'	mRNA	-1.03391	2.32e-261			289138	'Tp53i3'	mRNA	0.477759	0.0114027		287380	'Dhrs7b'	mRNA	-0.315771	0.021738
287885	'Sectm1a'	mRNA	7.56128	1.26e-08		25694	'Has2'	mRNA	-1.44768	4.17e-30			289152	'Ankrd45'	mRNA	0.737792	0.0241609		287382	'Mfap4'	mRNA	-0.65204	3.68e-05
287920	'St6galnac1'	mRNA	4.65091	0.00039		25696	'Vldlr'	mRNA	-1.15729	5.31e-50			289218	'Ndufs2'	mRNA	0.161353	0.0330766		287408	'Myh1'	mRNA	-5.87508	0.000304
287925	'Pkp2'	mRNA	0.538887	0.00025		25697	'Ctsl'	mRNA	-0.234137	3.59e-11			289219	'Ppox'	mRNA	0.441907	0.00645898		287422	'Per1'	mRNA	-0.347117	0.000275
287930	'Top3b'	mRNA	0.314709	0.00191152		25700	'Ide'	mRNA	-0.129326	0.0430425			289231	'Ncstn'	mRNA	0.186613	0.000487		287446	'Elp5'	mRNA	-0.261897	0.0241945
287931	'Ppm1f'	mRNA	0.208184	0.0194015		25717	'Tgfb3'	mRNA	-2.51913	0			289237	'Slamf8'	mRNA	4.6203	1.17e-33		287467	'Pitpnm3'	mRNA	-2.35855	0.000968
287949	'Scarf2'	mRNA	0.12382	0.0475881		25718	'Igf1r'	mRNA	-0.258081	5.06e-11			289257	'Spta1'	mRNA	0.564872	0.0128867		287469	'Foxn1'	mRNA	-1.64551	0.0104409
287990	'Vps8'	mRNA	0.314876	0.0014363		25737	'Pcna'	mRNA	-0.358098	5.39e-07			289264	'Grem2'	mRNA	1.64327	2.89e-17		287474	'Txndc17'	mRNA	-0.328796	0.000695
288022	'Ccdc50'	mRNA	0.247653	0.00015		25742	'S100b'	mRNA	-0.278523	5.13e-08			289287	'Gpr137b'	mRNA	0.328224	4.4e-05		287477	'Emc6'	mRNA	-0.316278	0.0153096
288028	'Tmem44'	mRNA	1.7733	0.00250075		25745	'Myh9l1'	mRNA	-0.939969	3.36e-193			289342	'Rps6kc1'	mRNA	0.282927	0.00452535		287526	'Serpinf1'	mRNA	-0.66587	1.77e-32
288031	'Fam43a'	mRNA	0.257517	0.0408872		257645	'Itgb5'	mRNA	-0.86777	8.28e-174			289344	'Hhat'	mRNA	1.08394	0.000161		287533	'Inpp5k'	mRNA	-0.572154	3.99e-21
288038	'Meltf'	mRNA	3.01453	3.01e-19		257646	'Frmd6'	mRNA	-0.348055	1.46e-15			289399	'Inava'	mRNA	4.5895	0.00764963		287534	'Rflnb'	mRNA	-1.24878	5.15e-41
288044	'Tm4sf19'	mRNA	1.57724	0.00111925		259218	'Rwdd1'	mRNA	-0.605685	1.53e-15			289443	'Lrrc8c'	mRNA	1.19854	3.7e-30		287556	'Rhbdl3'	mRNA	-1.65414	0.000216
288091	'Poglut1'	mRNA	0.175334	0.00262401		259221	'Osbpl1a'	mRNA	-0.434397	7.38e-07			289456	'Hsd17b11'	mRNA	0.816384	6.22e-29		287606	'Sept4'	mRNA	-2.01221	2.46e-18
288167	'Senp7'	mRNA	0.392385	0.00749917		259224	'Npw'	mRNA	-1.87356	0.000261			289500	'Ccni'	mRNA	0.182719	0.0031345		287633	'Lrrc59'	mRNA	-0.313366	9.31e-10
288264	'Ifnar1'	mRNA	0.908069	4.71e-85		259275	'Ostf1'	mRNA	-0.277056	6.82e-05			289521	'Ankrd17'	mRNA	0.245966	0.00049		287642	'Slc35b1'	mRNA	-0.159714	0.0244865
288371	'Mcoln1'	mRNA	0.3569	1.13e-06		266601	'Tomm20'	mRNA	-0.394079	9.48e-20			289582	'Fip1l1'	mRNA	0.605165	1.71e-17		287644	'Phospho1'	mRNA	-0.504796	0.0106141
288444	'Hsph1'	mRNA	0.487506	3.84e-18		266611	'Ptpn9'	mRNA	-0.13713	0.00766131			289615	'Atp8a1'	mRNA	2.4035	0.000151		287645	'Snf8'	mRNA	-0.236085	0.0187186
288471	'Trrap'	mRNA	0.290804	2.46e-05		266709	'Pkig'	mRNA	-0.992509	9.44e-52			289635	'Rell1'	mRNA	0.33002	2.73e-05		287656	'Mrpl45'	mRNA	-0.225388	0.0384227
288498	'Wipi2'	mRNA	0.557271	1.23e-09		266714	'Myo7a'	mRNA	-1.48103	3.03e-16			289712	'Evc'	mRNA	0.175322	0.0343604		287661	'Cisd3'	mRNA	-0.285493	0.0148645
288504	'Snx8'	mRNA	0.343965	5.04e-05		266729	'Dab1'	mRNA	-4.10736	0.00491985			289716	'Ccdc96'	mRNA	1.30479	0.00643786		287702	'Krt17'	mRNA	-3.21186	0.00309912
288514	'Ints1'	mRNA	0.200868	0.00533257		266734	'Npas4'	mRNA	-3.7516	2.76e-18			289740	'Pes1'	mRNA	0.289849	2.88e-05		287703	'Eif1'	mRNA	-0.434273	5.06e-18
288515	'Micall2'	mRNA	0.950704	1.05e-27		266758	'Sec11c'	mRNA	-0.19647	0.0469464			289753	'Rhbdd3'	mRNA	0.31218	0.0468116		287707	'Nkiras2'	mRNA	-0.301607	0.020823
288532	'Mcm7'	mRNA	0.268633	0.0115286		266759	'Hspa4'	mRNA	-0.168376	9.49e-05			289757	'Polm'	mRNA	0.884173	1.49e-11		287710	'Cavin1'	mRNA	-0.793404	5.54e-36
288533	'Taf6'	mRNA	0.296009	0.00067		266762	'Mrgprf'	mRNA	-2.05488	2.12e-17			289783	'Zmiz2'	mRNA	1.00517	3.29e-07		287715	'Wnk4'	mRNA	-0.577809	0.0279128
288616	'Tmem248'	mRNA	0.132534	0.0172508		266766	'Rcan1'	mRNA	-0.351882	2.49e-07			289801	'Upp1'	mRNA	2.87984	1.17e-109		287745	'Plcd3'	mRNA	-0.516507	0.000595
288647	'Dhx37'	mRNA	0.384656	0.000259		266808	'Lrrcc1'	mRNA	-0.246166	0.0149345			289881	'Dr1'	mRNA	0.322554	0.0187186		287772	'Psmd12'	mRNA	-0.273174	0.000206
288702	'Unc119b'	mRNA	0.343661	1.43e-07		266975	'Sars'	mRNA	-0.237298	3.16e-07			289883	'Tmed5'	mRNA	0.336804	0.00595951		287788	'Abca9'	mRNA	-0.452718	0.00706824
288774	'Stat2'	mRNA	0.838173	1.44e-31		26954	'Rheb'	mRNA	-0.58771	4.35e-28			290029	'Pnp'	mRNA	0.25368	1.26e-06		287830	'Nup85'	mRNA	-0.362383	0.0131862
288779	'Rab5b'	mRNA	0.37466	2.89e-21		27064	'Ankrd1'	mRNA	-1.81158	3.62e-32			290212	'Efs'	mRNA	0.47374	4.93e-11		287876	'Actg1'	mRNA	-0.791028	3.67e-78
288907	'Podnl1'	mRNA	1.18546	9e-16		27137	'Eif2ak1'	mRNA	-0.159654	0.0481149			290228	'Ipo4'	mRNA	0.21251	0.000523		287899	'Adamts2'	mRNA	-1.15667	2.35e-28
288908	'Cc2d1a'	mRNA	0.187414	0.0490647		27139	'Rps26'	mRNA	-0.462184	0.00775192			290284	'Sap18'	mRNA	0.673517	4.93e-07		287927	'Ube2v2'	mRNA	-0.269748	0.0133391
288914	'Trmt1'	mRNA	0.304145	9.86e-05		282583	'Fbln2'	mRNA	-0.356202	2.15e-24			290322	'Ints9'	mRNA	0.336174	0.0126935		287961	'Cdc45'	mRNA	-0.815671	0.0037518
289014	'Mapkapk2'	mRNA	0.133198	0.020104		282712	'Slc6a15'	mRNA	-0.381141	7.99e-08			290363	'Rcbtb2'	mRNA	0.325708	0.0301879		287989	'Ephb3'	mRNA	-0.864611	0.00078
289034	'Tmem183a'	mRNA	0.168527	0.0357564		282834	'Chmp3'	mRNA	-0.15171	0.0218122			290364	'Itm2b'	mRNA	0.304299	4.02e-10		288010	'Lpp'	mRNA	-0.911246	2.54e-54
289046	'Tmem9'	mRNA	0.165708	0.0366182		282836	'Cthrc1'	mRNA	-1.14654	1.37e-21			290381	'Vwa8'	mRNA	0.24714	0.0212689		288016	'P3h2'	mRNA	-4.86584	5.58e-15
289080	'Rgl1'	mRNA	1.02103	1.01e-15		282840	'Atf5'	mRNA	-0.380718	7.06e-30			290447	'Mycbp2'	mRNA	0.556381	0.0010599		288025	'Hrasls'	mRNA	-1.2162	1.08e-17
289104	'Prg4'	mRNA	2.06147	5.85e-161		282843	'Sorbs3'	mRNA	-0.215987	0.00215695			290541	'Arhgef3'	mRNA	1.36355	0.00022		288051	'Umps'	mRNA	-0.397821	0.000122
289125	'Acbd6'	mRNA	0.298088	0.0166308		282845	'Rnf34'	mRNA	-0.256451	0.014198			290558	'Nt5dc2'	mRNA	0.571132	1.26e-16		288057	'Mylk'	mRNA	-2.12916	1.8e-133
289138	'Tp53i3'	mRNA	0.647825	3.41e-05		286895	'Brinp2'	mRNA	-1.63547	0.000269			290596	'Ghitm'	mRNA	0.383574	9.06e-12		288064	'Kpna1'	mRNA	-0.312135	0.000109
289152	'Ankrd45'	mRNA	0.713108	0.0172631		286897	'Dpy30'	mRNA	-0.432674	0.000182			290615	'RGD1311847'	mRNA	0.377642	0.0348934		288092	'Tmem39a'	mRNA	-0.577793	1.12e-11
289185	'Creg1'	mRNA	0.816033	0.00808169		286900	'Selenos'	mRNA	-0.1557	0.00556236			290627	'Use1'	mRNA	0.249844	0.00802063		288124	'Nectin3'	mRNA	-0.596658	1.07e-10
289219	'Ppox'	mRNA	0.403646	0.00975059		286906	'Pdia6'	mRNA	-0.145925	0.000219			290631	'Babam1'	mRNA	0.190842	0.0410638		288181	'Gpr15'	mRNA	-3.90336	0.000484
289231	'Ncstn'	mRNA	0.182707	2.98e-06		286908	'Pdlim7'	mRNA	-0.971031	7.07e-109			290641	'Rpl18a'	mRNA	0.14371	0.0273024		288182	'Cldnd1'	mRNA	-0.387139	4.34e-05
289237	'Slamf8'	mRNA	4.68463	1.33e-35		286922	'Fads3'	mRNA	-0.871728	2.7e-94			290644	'Ifi30'	mRNA	0.793127	8.87e-20		288353	'Cggbp1'	mRNA	-0.212482	0.011454
289257	'Spta1'	mRNA	0.467252	0.0344125		286928	'Abi2'	mRNA	-0.390799	4.99e-08			290648	'Pgpep1'	mRNA	0.354177	0.00728641		288455	'Pomp'	mRNA	-0.194277	0.0437267
289264	'Grem2'	mRNA	1.67541	1.5e-18		286930	'Dlgap4'	mRNA	-0.361734	6.75e-12			290652	'Fkbp8'	mRNA	0.253937	7.9e-06		288480	'Aimp2'	mRNA	-0.287951	0.00497275
289287	'Gpr137b'	mRNA	0.356393	1.89e-07		286972	'Ptar1'	mRNA	-0.526757	0.0173273			290668	'Mau2'	mRNA	0.347188	0.000342		288583	'Plod3'	mRNA	-0.621384	4.67e-41
289342	'Rps6kc1'	mRNA	0.244354	0.00943609		286994	'Lgr4'	mRNA	-0.432232	3.44e-08			290741	'Dctd'	mRNA	0.430682	0.0401822		288584	'Fis1'	mRNA	-0.449627	2.69e-06
289344	'Hhat'	mRNA	1.28812	4.92e-07		287115	'Pgp'	mRNA	-0.362647	0.000476			290749	'Irf2'	mRNA	0.733446	3.16e-11		288611	'Galnt17'	mRNA	-0.440405	3.52e-05
289362	'Gpatch2'	mRNA	0.269972	0.0194534		287127	'Cramp1'	mRNA	-0.478057	7.31e-07			290823	'Erlin2'	mRNA	0.419394	1.46e-06		288615	'Sbds'	mRNA	-0.584868	8.85e-13
289399	'Inava'	mRNA	4.54886	0.00642181		287129	'Tmem204'	mRNA	-1.60429	6.21e-106			290831	'Nsd3'	mRNA	0.199994	0.021221		288626	'Mmp17'	mRNA	-1.44366	2.49e-07
289443	'Lrrc8c'	mRNA	1.16229	3.4e-33		287177	'Ergic1'	mRNA	-0.56736	3.72e-36			290834	'Adam9'	mRNA	0.422995	4.72e-12		288659	'Vps37b'	mRNA	-0.735934	3.9e-14
289456	'Hsd17b11'	mRNA	0.769579	8.04e-33		287280	'Skp1'	mRNA	-0.414106	1.83e-29			290868	'Qars'	mRNA	0.363612	9.12e-11		288692	'Wsb2'	mRNA	-0.744601	1.4e-59
289500	'Ccni'	mRNA	0.267918	1.09e-08		287285	'Shroom1'	mRNA	-0.308276	0.0063012			290907	'Lig4'	mRNA	0.228071	0.0493773		288707	'Gltp'	mRNA	-0.290957	0.00146104
289521	'Ankrd17'	mRNA	0.2643	3.4e-08		287367	'Cops3'	mRNA	-0.240364	0.0029985			291069	'Ppp1r3g'	mRNA	0.847846	0.0117709		288710	'Rnf10'	mRNA	-0.173568	0.000475
289582	'Fip1l1'	mRNA	0.526613	1.01e-16		287371	'Drc3'	mRNA	-1.66958	7.87e-24			291071	'Rpp40'	mRNA	0.539905	0.00676032		288719	'Tpst2'	mRNA	-1.34775	2.03e-68
289615	'Atp8a1'	mRNA	2.12432	0.00140868		287375	'Flii'	mRNA	-0.246256	2.09e-08			291075	'Eci2'	mRNA	0.426784	5.19e-05		288731	'Pgam5'	mRNA	-0.22448	0.0400528
289635	'Rell1'	mRNA	0.440896	5.71e-12		287379	'Shmt1'	mRNA	-0.318978	0.0474849			291084	'Nqo2'	mRNA	0.586355	4.66e-08		288734	'Chfr'	mRNA	-0.50475	6.72e-08
289712	'Evc'	mRNA	0.240159	0.000116		287382	'Mfap4'	mRNA	-0.520809	0.000497			291091	'Serpinb1a'	mRNA	1.99646	0.00649895		288741	'Ficd'	mRNA	-0.506154	9.95e-11
289716	'Ccdc96'	mRNA	1.39831	0.00151566		287408	'Myh1'	mRNA	-4.01125	0.00721411			291171	'Trim27'	mRNA	0.290565	0.00163604		288744	'RGD1306556'	mRNA	-0.571734	0.0065082
289740	'Pes1'	mRNA	0.233386	0.000144		287429	'Naa38'	mRNA	-0.266165	0.00238252			291206	'Mrpl32'	mRNA	0.329524	0.027609		288771	'Rbms2'	mRNA	-0.222294	1.88e-06
289753	'Rhbdd3'	mRNA	0.326765	0.0210826		287446	'Elp5'	mRNA	-0.248527	0.0138466			291312	'Ucma'	mRNA	0.745833	1.57e-06		288778	'Pa2g4'	mRNA	-0.239942	0.000444
289757	'Polm'	mRNA	0.820895	5.34e-11		287453	'Rnasek'	mRNA	-0.221498	0.000681			29139	'Dcn'	mRNA	1.63062	4.24e-69		288925	'Wdr83os'	mRNA	-0.286075	0.00233596
289801	'Upp1'	mRNA	2.67203	6.19e-99		287467	'Pitpnm3'	mRNA	-2.55875	0.000198			291394	'Cndp2'	mRNA	0.270284	0.00317073		289026	'Sox13'	mRNA	-0.5938	0.00603329
289883	'Tmed5'	mRNA	0.315931	0.00454924		287469	'Foxn1'	mRNA	-1.53517	0.0127052			29140	'Snn'	mRNA	0.509882	3.41e-08		289084	'RGD1309104'	mRNA	-0.71715	5.42e-16
290029	'Pnp'	mRNA	0.197034	4.7e-07		287474	'Txndc17'	mRNA	-0.47246	4.52e-11			291406	'Zfp516'	mRNA	0.307076	0.000925		289085	'Edem3'	mRNA	-0.504121	8.71e-21
290212	'Efs'	mRNA	0.388104	2.91e-09		287477	'Emc6'	mRNA	-0.342793	0.00190359			29143	'Grn'	mRNA	0.397482	1.31e-18		289088	'Swt1'	mRNA	-0.375966	0.00611906
290228	'Ipo4'	mRNA	0.129939	0.015157		287526	'Serpinf1'	mRNA	-0.621424	4.38e-65			291439	'Mbd1'	mRNA	0.273403	0.00832382		289089	'Ivns1abp'	mRNA	-0.286819	0.00082
290284	'Sap18'	mRNA	0.811773	2.81e-12		287533	'Inpp5k'	mRNA	-0.556152	2.35e-28			291440	'Cxxc1'	mRNA	0.397586	3.39e-05		289094	'Hmcn1'	mRNA	-1.69963	2.44e-46
290322	'Ints9'	mRNA	0.349437	0.00576793		287534	'Rflnb'	mRNA	-1.12432	8.13e-43			29145	'Ctxn1'	mRNA	0.812575	0.00426466		289095	'Nmnat2'	mRNA	-2.3708	0.00196313
290363	'Rcbtb2'	mRNA	0.371081	0.00467173		287556	'Rhbdl3'	mRNA	-1.32171	0.00079			291450	'Aldh7a1'	mRNA	0.200921	0.00469893		289178	'Dpt'	mRNA	-0.3924	0.0423182
290364	'Itm2b'	mRNA	0.266587	7.79e-12		287606	'Sept4'	mRNA	-1.2865	2.44e-10			291534	'Rnmt'	mRNA	0.348576	0.000666		289180	'Gpr161'	mRNA	-0.567483	0.000653
290381	'Vwa8'	mRNA	0.301174	0.000169		287633	'Lrrc59'	mRNA	-0.281946	4.4e-14			291553	'Nedd4l'	mRNA	0.71697	2.24e-05		289181	'Dcaf6'	mRNA	-0.227164	0.0406094
290447	'Mycbp2'	mRNA	0.555402	1.42e-28		287642	'Slc35b1'	mRNA	-0.153386	0.00752837			29157	'Ccng2'	mRNA	0.78991	4.18e-15		289196	'Tmco1'	mRNA	-0.313633	2.39e-05
290541	'Arhgef3'	mRNA	1.2647	0.000326		287644	'Phospho1'	mRNA	-0.591414	0.00142881			291635	'Pcdhga7'	mRNA	0.43704	0.000639		289197	'Mgst3'	mRNA	-0.621866	0.00532134
290549	'Selenok'	mRNA	0.239503	0.00781613		287645	'Snf8'	mRNA	-0.274267	3.38e-05			291637	'Pcdhga5'	mRNA	0.653487	0.0122363		289217	'Sdhc'	mRNA	-0.250159	0.000487
290558	'Nt5dc2'	mRNA	0.339734	9.25e-08		287656	'Mrpl45'	mRNA	-0.251178	0.0144679			291659	'Ik'	mRNA	0.151801	0.0352202		289277	'Desi2'	mRNA	-0.420225	3.29e-08
290596	'Ghitm'	mRNA	0.366011	5.15e-17		287661	'Cisd3'	mRNA	-0.3811	0.000278			29168	'Ubd'	mRNA	4.39672	0.0469443		289278	'Cox20'	mRNA	-0.529218	9.05e-05
290633	'Gtpbp3'	mRNA	0.456323	0.0357589		287702	'Krt17'	mRNA	-2.36258	0.0136025			291691	'Brd8'	mRNA	0.301622	0.005264		289350	'Rab3gap2'	mRNA	-0.275119	0.000114
290644	'Ifi30'	mRNA	0.772242	1.56e-21		287703	'Eif1'	mRNA	-0.44163	1.26e-31			291733	'Slc39a6'	mRNA	0.385157	3.04e-08		289352	'Eprs'	mRNA	-0.136433	0.00372311
290648	'Pgpep1'	mRNA	0.271265	0.0260341		287707	'Nkiras2'	mRNA	-0.277027	0.0174876			291784	'Rmc1'	mRNA	0.336396	4.54e-05		289392	'Plxna2'	mRNA	-0.316213	0.0496068
290652	'Fkbp8'	mRNA	0.171016	0.000559		287710	'Cavin1'	mRNA	-0.656009	4.17e-31			291813	'Cmtm3'	mRNA	0.734115	1.59e-25		289397	'Kif21b'	mRNA	-0.764282	8.09e-13
290668	'Mau2'	mRNA	0.380638	1.14e-05		287715	'Wnk4'	mRNA	-0.766943	0.00169915			291840	'Slc38a7'	mRNA	0.33714	1.17e-06		289400	'Camsap2'	mRNA	-0.227688	0.00455639
290673	'Atp13a1'	mRNA	0.154143	0.0385885		287745	'Plcd3'	mRNA	-0.623209	8.79e-06			291861	'Nlrc5'	mRNA	3.28036	3.12e-23		289419	'Nuak2'	mRNA	-0.236827	0.00790424
290749	'Irf2'	mRNA	0.74692	2.93e-14		287772	'Psmd12'	mRNA	-0.293531	3.5e-06			29187	'Cd69'	mRNA	4.50262	0.036047		289486	'Fras1'	mRNA	-3.26281	1.76e-57
290823	'Erlin2'	mRNA	0.424473	1.83e-07		287788	'Abca9'	mRNA	-0.504543	0.00130545			291905	'Fto'	mRNA	0.325943	0.00226919		289560	'Igfbp7'	mRNA	-0.200415	1.63e-06
290831	'Nsd3'	mRNA	0.214635	0.000696		287830	'Nup85'	mRNA	-0.369531	0.00611231			291912	'Nod2'	mRNA	4.54087	0.00917156		289623	'Ube2k'	mRNA	-0.27405	0.000956
290834	'Adam9'	mRNA	0.379744	6.58e-14		287835	'Galk1'	mRNA	-0.172298	0.00844063			29192	'Psen1'	mRNA	0.234963	0.00173384		289693	'Dhx15'	mRNA	-0.183855	0.00800997
290868	'Qars'	mRNA	0.293422	9.86e-10		287876	'Actg1'	mRNA	-0.761802	2.87e-155			291921	'N4bp1'	mRNA	1.03066	3.66e-42		289707	'Lyar'	mRNA	-0.33006	0.0407116
290907	'Lig4'	mRNA	0.20211	0.0377084		287899	'Adamts2'	mRNA	-1.15845	2.8e-44			29194	'Chka'	mRNA	0.618851	6.46e-07		289711	'Evc2'	mRNA	-0.275745	0.00170154
291069	'Ppp1r3g'	mRNA	0.72221	0.0311762		287927	'Ube2v2'	mRNA	-0.283889	0.000935			291946	'Tmem184c'	mRNA	0.213197	0.0164156		289734	'Smtn'	mRNA	-0.331398	1.52e-08
291071	'Rpp40'	mRNA	0.532784	0.00535714		287961	'Cdc45'	mRNA	-0.815758	0.00405242			291947	'Prmt9'	mRNA	0.498591	0.000331		289752	'Ewsr1'	mRNA	-0.516742	0.0153839
291075	'Eci2'	mRNA	0.315237	0.00123462		287989	'Ephb3'	mRNA	-0.871387	0.000368			291962	'Elmo3'	mRNA	0.655373	0.0428049		289758	'Pold2'	mRNA	-0.303484	0.0346738
291084	'Nqo2'	mRNA	0.60664	1.44e-09		288010	'Lpp'	mRNA	-0.744537	1.43e-81			291967	'Zdhhc1'	mRNA	0.321489	0.0487706		289786	'Nacad'	mRNA	-1.22678	2.89e-22
291091	'Serpinb1a'	mRNA	1.71945	0.028223		288016	'P3h2'	mRNA	-5.05343	5.6e-15			291969	'Atp6v0d1'	mRNA	0.143847	0.0173877		289820	'Actr2'	mRNA	-0.446282	7.62e-22
291312	'Ucma'	mRNA	0.889371	2.59e-06		288025	'Hrasls'	mRNA	-0.927912	4.82e-12			291974	'Ripor1'	mRNA	0.270731	0.000142		289822	'Cep68'	mRNA	-0.272913	0.0104678
29139	'Dcn'	mRNA	1.61698	4.48e-64		288051	'Umps'	mRNA	-0.355942	0.000303			291983	'Psmb10'	mRNA	1.74494	7.12e-49		289827	'Ugp2'	mRNA	-0.318274	1.44e-07
291394	'Cndp2'	mRNA	0.200031	0.0238038		288057	'Mylk'	mRNA	-1.85691	8.01e-139			291984	'Dpep2'	mRNA	1.45265	0.00962034		289924	'Psmd6'	mRNA	-0.241942	0.00343302
29140	'Snn'	mRNA	0.537643	5.92e-10		288064	'Kpna1'	mRNA	-0.195557	0.00913899			29199	'Hfe'	mRNA	1.63814	7.72e-09		289950	'Pdhb'	mRNA	-0.262399	0.00347327
291406	'Zfp516'	mRNA	0.350489	4.1e-06		288079	'Polq'	mRNA	-0.785152	0.035743			291990	'Cog8'	mRNA	0.335057	0.00299783		289990	'Psmc6'	mRNA	-0.181674	0.0229182
29143	'Grn'	mRNA	0.328624	1.27e-24		288092	'Tmem39a'	mRNA	-0.534105	4.19e-11			291999	'Wwp2'	mRNA	0.231743	0.0370721		289992	'Fermt2'	mRNA	-0.930997	4.34e-93
291439	'Mbd1'	mRNA	0.347282	9.77e-05		288124	'Nectin3'	mRNA	-0.48968	3.43e-09			292019	'Sf3b3'	mRNA	0.224485	0.00253721		289993	'Cdkn3'	mRNA	-0.304304	0.0052457
29144	'Canx'	mRNA	0.0917455	0.00324049		288182	'Cldnd1'	mRNA	-0.323635	0.00017			292023	'Aars'	mRNA	0.241425	1.51e-06		290277	'Cryl1'	mRNA	-0.827844	0.0301715
291440	'Cxxc1'	mRNA	0.329307	0.000229		288305	'Cct8'	mRNA	-0.149068	0.00834167			292028	'Kars'	mRNA	0.271121	2.91e-05		290280	'Xpo4'	mRNA	-0.335372	0.0014589
29145	'Ctxn1'	mRNA	0.987176	7.97e-05		288447	'Uspl1'	mRNA	-0.249377	0.0453938			29205	'Syngr1'	mRNA	1.57867	5.04e-05		290350	'Loxl2'	mRNA	-0.37606	3.72e-10
291450	'Aldh7a1'	mRNA	0.166772	0.00766782		288455	'Pomp'	mRNA	-0.264319	3.59e-05			292051	'Cmip'	mRNA	0.34743	0.00129609		290354	'Pdlim2'	mRNA	-0.471366	6.37e-06
29150	'Matr3'	mRNA	0.12785	0.0193577		288480	'Aimp2'	mRNA	-0.374228	7.08e-06			292060	'Irf8'	mRNA	3.12334	2.66e-08		290396	'Diaph3'	mRNA	-0.754266	1.15e-24
291534	'Rnmt'	mRNA	0.312145	0.00130936		288518	'Get4'	mRNA	-0.210127	0.00304781			292072	'Aprt'	mRNA	0.193453	0.00766987		290501	'Tmtc4'	mRNA	-0.656834	2.26e-07
291553	'Nedd4l'	mRNA	0.535764	0.00154522		288583	'Plod3'	mRNA	-0.585373	3.67e-60			292073	'Galns'	mRNA	0.401557	0.00188282		290533	'Slmap'	mRNA	-0.56168	1.84e-19
29157	'Ccng2'	mRNA	0.69162	1.08e-13		288584	'Fis1'	mRNA	-0.587448	1.46e-14			292090	'Galnt2'	mRNA	0.148631	0.0117887		290537	'Appl1'	mRNA	-0.631769	1.2e-17
291577	'Chsy3'	mRNA	0.175515	0.0323102		288591	'Tmem120a'	mRNA	-0.22049	0.00197386			29214	'Tubb5'	mRNA	0.120528	0.00816986		290553	'Mustn1'	mRNA	-0.974654	5.64e-06
291580	'RGD1312005'	mRNA	1.55896	0.027356		288611	'Galnt17'	mRNA	-0.243765	0.0125188			29222	'Ptma'	mRNA	0.599662	1.21e-24		290595	'LOC290595'	mRNA	-0.425048	3.9e-09
291635	'Pcdhga7'	mRNA	0.403647	0.00115219		288615	'Sbds'	mRNA	-0.568926	4.95e-17			29223	'Ak4'	mRNA	0.333049	0.000543		290637	'Colgalt1'	mRNA	-0.223091	1.8e-05
291659	'Ik'	mRNA	0.155505	0.00853195		288626	'Mmp17'	mRNA	-1.33271	5.58e-07			29224	'Cbr1'	mRNA	0.32052	0.0121258		290642	'Ccdc124'	mRNA	-0.261551	0.0114411
291671	'Hspa9'	mRNA	0.103421	0.0101884		288659	'Vps37b'	mRNA	-0.7486	1.2e-16			292268	'Rmnd1'	mRNA	0.407476	0.00435341		290655	'Crlf1'	mRNA	-1.64155	7.51e-95
29168	'Ubd'	mRNA	5.34731	0.00176968		288669	'Arpc3'	mRNA	-0.193202	0.000103			29227	'Nfib'	mRNA	0.794525	4.87e-13		290657	'Klhl26'	mRNA	-0.420554	0.000627
291691	'Brd8'	mRNA	0.292352	0.00252644		288692	'Wsb2'	mRNA	-0.705545	2.55e-90			29228	'Nfic'	mRNA	0.458398	3.82e-11		290660	'Ddx49'	mRNA	-0.381739	1.7e-05
291694	'Fam13b'	mRNA	0.159687	0.00798191		288707	'Gltp'	mRNA	-0.248453	0.00291221			292305	'Sft2d1'	mRNA	0.298662	0.00408717		290669	'Gatad2a'	mRNA	-0.197415	0.00493363
291703	'Ercc3'	mRNA	0.187503	0.0378704		288710	'Rnf10'	mRNA	-0.17731	3.1e-07			292306	'Rnaset2'	mRNA	0.587864	9.78e-20		290692	'Klhl2'	mRNA	-0.246938	0.00611522
291733	'Slc39a6'	mRNA	0.283039	4.6e-06		288719	'Tpst2'	mRNA	-1.26333	2.69e-82			292328	'RGD1562747'	mRNA	0.556161	0.00112535		290722	'Cep44'	mRNA	-0.644624	8.57e-05
291784	'Rmc1'	mRNA	0.33148	2.7e-06		288734	'Chfr'	mRNA	-0.35612	2.67e-05			29233	'Clcn7'	mRNA	0.335414	2.26e-06		290771	'Pdgfrl'	mRNA	-0.739908	6.29e-24
291813	'Cmtm3'	mRNA	0.715059	7.29e-31		288741	'Ficd'	mRNA	-0.553231	3.19e-15			29244	'Gch1'	mRNA	2.87229	4.5e-36		290783	'Tusc3'	mRNA	-0.279465	0.000106
291824	'Tk2'	mRNA	0.353053	0.0256528		288762	'Mtm1'	mRNA	-0.238979	0.00982504			292462	'Lrp11'	mRNA	0.613731	9.73e-15		290805	'Wrn'	mRNA	-0.294556	0.0156097
291840	'Slc38a7'	mRNA	0.37599	3.5e-10		288771	'Rbms2'	mRNA	-0.169337	1.38e-06			292477	'Adgb'	mRNA	1.50907	0.00584996		290905	'Col4a1'	mRNA	-0.786376	5.81e-49
291841	'Cnot1'	mRNA	0.114313	0.0258678		288778	'Pa2g4'	mRNA	-0.251091	2.55e-05			292483	'Stx11'	mRNA	0.608626	0.00333126		290963	'Npepo'	mRNA	-0.588452	3.71e-16
291861	'Nlrc5'	mRNA	3.20381	2.61e-24		288925	'Wdr83os'	mRNA	-0.364463	6.76e-06			292485	'Fuca2'	mRNA	0.313161	0.00636442		290985	'Isca1'	mRNA	-0.335441	7.25e-06
291912	'Nod2'	mRNA	4.26553	0.0155086		289026	'Sox13'	mRNA	-0.511027	0.0134363			292569	'Zfp444'	mRNA	0.373315	0.00146238		290986	'Agtpbp1'	mRNA	-0.50013	4.73e-07
29192	'Psen1'	mRNA	0.284376	2.17e-07		289084	'RGD1309104'	mRNA	-0.730149	4.53e-20			29260	'Tlr4'	mRNA	0.336608	0.00212998		291005	'Gadd45g'	mRNA	-1.6693	5.9e-146
291921	'N4bp1'	mRNA	1.08791	6.47e-64		289085	'Edem3'	mRNA	-0.435877	5.37e-23			29261	'Tyms'	mRNA	0.346882	0.0128489		291006	'Diras2'	mRNA	-1.2708	1.05e-37
29194	'Chka'	mRNA	0.587558	8.34e-07		289088	'Swt1'	mRNA	-0.340792	0.0117587			292610	'Zfp606'	mRNA	0.938583	0.00359251		291015	'Ogn'	mRNA	-1.57598	2.58e-213
291947	'Prmt9'	mRNA	0.523653	4.07e-05		289089	'Ivns1abp'	mRNA	-0.188186	0.0215681			292624	'Nop53'	mRNA	0.714873	2.05e-22		291019	'Fam120a'	mRNA	-0.177508	0.000459
291974	'Ripor1'	mRNA	0.221718	0.000142		289094	'Hmcn1'	mRNA	-1.39971	2.44e-71			292657	'Slc1a5'	mRNA	0.729986	3.33e-17		291023	'Id4'	mRNA	-0.306895	0.0241888
291983	'Psmb10'	mRNA	1.63783	7.86e-45		289095	'Nmnat2'	mRNA	-2.3656	0.00279023			292661	'Ptgir'	mRNA	1.49525	6.05e-09		291031	'Fam8a1'	mRNA	-0.288858	5.95e-07
291984	'Dpep2'	mRNA	1.4281	0.00994937		289180	'Gpr161'	mRNA	-0.387471	0.0108679			292690	'Ppm1n'	mRNA	1.6294	1.44e-05		291044	'Nedd9'	mRNA	-0.568075	9.11e-34
29199	'Hfe'	mRNA	1.71618	4.54e-10		289181	'Dcaf6'	mRNA	-0.269676	0.00572816			292708	'Irgq'	mRNA	0.35182	7.73e-05		291057	'Eef1e1'	mRNA	-0.302689	0.0235216
291990	'Cog8'	mRNA	0.388235	4.44e-05		289196	'Tmco1'	mRNA	-0.271605	1.08e-05			292758	'Mrps12'	mRNA	0.36006	0.00454761		291085	'Serpinb6a'	mRNA	-0.347853	1.35e-07
292019	'Sf3b3'	mRNA	0.256703	9.29e-06		289197	'Mgst3'	mRNA	-0.691258	0.000949			292759	'Sars2'	mRNA	0.447407	0.0427209		291212	'B3galnt2'	mRNA	-0.522138	6.02e-06
292023	'Aars'	mRNA	0.191907	3.38e-07		289217	'Sdhc'	mRNA	-0.260985	1.66e-06			292763	'Map4k1'	mRNA	1.9624	0.0279604		291320	'Mindy3'	mRNA	-0.752081	2.84e-18
292028	'Kars'	mRNA	0.228494	4.12e-06		289277	'Desi2'	mRNA	-0.315595	4.08e-06			292764	'Fam98c'	mRNA	0.50389	0.0159248		291355	'Prtfdc1'	mRNA	-0.497858	2.92e-05
29205	'Syngr1'	mRNA	1.63838	7.64e-06		289278	'Cox20'	mRNA	-0.590648	1.31e-06			292765	'Ggn'	mRNA	0.962267	0.00337605		291403	'Zadh2'	mRNA	-0.712392	6.12e-06
292051	'Cmip'	mRNA	0.309113	0.000171		289350	'Rab3gap2'	mRNA	-0.299446	7.77e-08			292770	'Spint2'	mRNA	1.5612	8.79e-51		291423	'Setbp1'	mRNA	-0.639969	9.69e-07
292060	'Irf8'	mRNA	2.89388	3.95e-07		289352	'Eprs'	mRNA	-0.09441	0.00864494			292780	'Alkbh6'	mRNA	0.943913	1.72e-09		291444	'Prrc1'	mRNA	-0.291307	4.44e-06
292073	'Galns'	mRNA	0.475822	8.77e-06		289372	'Smyd2'	mRNA	-0.223583	0.000697			29279	'Meox2'	mRNA	0.329132	0.00956568		29146	'Jag1'	mRNA	-2.82076	0
292090	'Galnt2'	mRNA	0.143036	0.00244146		289397	'Kif21b'	mRNA	-0.739084	2.83e-15			292804	'Gpi'	mRNA	0.443317	6.88e-26		291463	'Ppic'	mRNA	-0.219469	8.28e-05
29211	'Sptbn2'	mRNA	1.17256	0.0351402		289400	'Camsap2'	mRNA	-0.19027	0.00265017			292808	'Pepd'	mRNA	0.564825	8.48e-10		29154	'Capn2'	mRNA	-0.59404	5.33e-38
29214	'Tubb5'	mRNA	0.0990408	0.00169564		289419	'Nuak2'	mRNA	-0.202943	0.0127738			29283	'Rpl29'	mRNA	0.109304	0.040255		291540	'Cep76'	mRNA	-0.727521	6.27e-07
292148	'Eif3a'	mRNA	0.166827	1.85e-06		289486	'Fras1'	mRNA	-2.69885	3.79e-51			292886	'Tbc1d17'	mRNA	0.523818	1.62e-07		291541	'Cidea'	mRNA	-1.1011	1.58e-11
29222	'Ptma'	mRNA	0.595562	7.93e-64		289560	'Igfbp7'	mRNA	-0.149152	2.31e-05			292888	'Ptov1'	mRNA	0.410347	6.94e-12		291555	'Atp8b1'	mRNA	-2.28467	0.00042
29223	'Ak4'	mRNA	0.259823	0.00416841		289623	'Ube2k'	mRNA	-0.26641	1.32e-05			292889	'Med25'	mRNA	0.326721	3.45e-05		291567	'Ppargc1b'	mRNA	-1.49424	0.00216363
292268	'Rmnd1'	mRNA	0.386375	0.00426254		289668	'Lap3'	mRNA	-0.182968	0.00370354			292892	'Irf3'	mRNA	0.25031	0.0355613		291571	'Tcof1'	mRNA	-0.360472	2.71e-06
29227	'Nfib'	mRNA	0.78968	6.73e-26		289693	'Dhx15'	mRNA	-0.20629	0.000137			29290	'Adora1'	mRNA	1.85313	7.17e-05		29158	'Fbln5'	mRNA	-1.48067	6.92e-166
29228	'Nfic'	mRNA	0.499302	4.61e-26		289711	'Evc2'	mRNA	-0.168258	0.0281702			292994	'Tjp1'	mRNA	0.146036	0.0240285		291597	'Trim36'	mRNA	-1.2083	0.000906
292305	'Sft2d1'	mRNA	0.242196	0.012725		289734	'Smtn'	mRNA	-0.272652	3.16e-08			293017	'Bclaf1'	mRNA	0.147862	0.0364442		29161	'Cav3'	mRNA	-2.10772	1.02e-104
292306	'Rnaset2'	mRNA	0.520561	1.22e-19		289758	'Pold2'	mRNA	-0.336134	0.00693231			293019	'Arrdc4'	mRNA	1.73665	1.07e-34		291610	'Spry4'	mRNA	-1.06146	2.35e-11
292328	'RGD1562747'	mRNA	0.398084	0.0201274		289786	'Nacad'	mRNA	-1.05928	2.19e-20			29304	'Rps6'	mRNA	0.236931	3.32e-05		291670	'Cxxc5'	mRNA	-0.679055	3.5e-25
29233	'Clcn7'	mRNA	0.351146	1.62e-09		289820	'Actr2'	mRNA	-0.408331	7.9e-33			293042	'Sema4b'	mRNA	0.861807	1.6e-08		29175	'Ctsk'	mRNA	-0.369134	1.76e-05
29240	'Polb'	mRNA	0.286424	0.0435994		289822	'Cep68'	mRNA	-0.204937	0.048388			293044	'Zfp710'	mRNA	0.467849	0.000274		291787	'Rbbp8'	mRNA	-0.341504	0.00046
29244	'Gch1'	mRNA	2.80821	7.8e-34		289827	'Ugp2'	mRNA	-0.344887	3.86e-13			293150	'Stard10'	mRNA	1.13433	0.0129016		291794	'Snrpd1'	mRNA	-0.274968	0.0193385
292462	'Lrp11'	mRNA	0.696155	1.71e-23		289924	'Psmd6'	mRNA	-0.24179	0.000131			29316	'Adora2b'	mRNA	1.73014	6.5e-27		29181	'Cdh10'	mRNA	-3.1252	0.0148943
292477	'Adgb'	mRNA	1.50153	0.00392074		289950	'Pdhb'	mRNA	-0.319627	9.7e-06			293165	'Sox6'	mRNA	0.489781	0.000185		29183	'Areg'	mRNA	-1.52827	0.00743327
292483	'Stx11'	mRNA	0.575811	0.00204382		289990	'Psmc6'	mRNA	-0.19334	0.00119759			293184	'Ctr9'	mRNA	0.603311	1.28e-19		29184	'Cd36'	mRNA	-1.96091	4.15e-05
292485	'Fuca2'	mRNA	0.227576	0.0321632		289992	'Fermt2'	mRNA	-0.822505	6.08e-125			293345	'Taf10'	mRNA	0.307418	0.000348		29186	'Cd63'	mRNA	-0.284276	4.86e-08
292569	'Zfp444'	mRNA	0.279522	0.0158141		289993	'Cdkn3'	mRNA	-0.432263	2.01e-07			29338	'Prdx2'	mRNA	0.391945	1.23e-14		291927	'Orc6'	mRNA	-0.521972	0.0346796
29260	'Tlr4'	mRNA	0.344466	0.000398		289994	'Cnih1'	mRNA	-0.13314	0.0143141			293410	'Swap70'	mRNA	0.273986	0.0122363		291942	'Slc10a7'	mRNA	-0.518305	0.000809
292610	'Zfp606'	mRNA	0.904016	0.00344357		290277	'Cryl1'	mRNA	-0.853914	0.0107533			293427	'Eif3f'	mRNA	0.28372	1.02e-07		291948	'Pgrmc1'	mRNA	-0.148138	0.00796026
292624	'Nop53'	mRNA	0.663091	2.13e-22		290280	'Xpo4'	mRNA	-0.254209	0.00978948			29344	'Zfp36l1'	mRNA	2.13739	6.91e-269		291958	'B3gnt9'	mRNA	-0.267069	0.000583
292657	'Slc1a5'	mRNA	0.683935	1.1e-17		290350	'Loxl2'	mRNA	-0.323317	2.54e-17			293455	'Gga2'	mRNA	0.593264	2.63e-16		291964	'Fhod1'	mRNA	-0.497224	1.15e-10
292661	'Ptgir'	mRNA	1.53445	2.01e-10		290354	'Pdlim2'	mRNA	-0.571721	9.15e-09			29347	'Faah'	mRNA	1.35497	0.00241899		29200	'Inhba'	mRNA	-0.966057	2.41e-87
292690	'Ppm1n'	mRNA	1.62859	4.37e-06		290370	'Dnajc15'	mRNA	-0.273524	0.00848206			29348	'Fgf7'	mRNA	1.18246	2.99e-81		29203	'Foxd3'	mRNA	-2.59805	1.87e-05
292708	'Irgq'	mRNA	0.354668	5.25e-06		290396	'Diaph3'	mRNA	-0.73599	7.94e-30			293491	'Ypel3'	mRNA	0.595513	4.63e-10		292044	'Cdyl2'	mRNA	-0.334186	0.037827
292735	'Shkbp1'	mRNA	0.231207	0.0413562		290501	'Tmtc4'	mRNA	-0.690254	1.81e-09			293494	'Ino80e'	mRNA	0.339566	0.00148716		292087	'Urb2'	mRNA	-0.595932	4.3e-07
292758	'Mrps12'	mRNA	0.301373	0.012115		290533	'Slmap'	mRNA	-0.429657	1.26e-15			293505	'Cd2bp2'	mRNA	0.186138	0.0249178		29209	'Casq2'	mRNA	-3.82352	1.04e-104
292764	'Fam98c'	mRNA	0.535437	0.00361338		290537	'Appl1'	mRNA	-0.552874	7.45e-17			293507	'Sept1'	mRNA	1.29029	0.0170614		29210	'Epha3'	mRNA	-2.00376	0.0109805
292765	'Ggn'	mRNA	0.803031	0.0192097		290553	'Mustn1'	mRNA	-0.822021	3.01e-05			29354	'Pla2g5'	mRNA	1.89091	1.13e-09		292130	'Afap1l2'	mRNA	-1.50643	2.05e-106
292770	'Spint2'	mRNA	1.51565	4.71e-53		290595	'LOC290595'	mRNA	-0.492413	1.22e-16			293546	'Gprc5b'	mRNA	0.73861	0.00178769		292155	'Hs2st1'	mRNA	-0.179498	0.00511411
292771	'Sipa1l3'	mRNA	0.17473	0.0252242		290636	'Pgls'	mRNA	-0.16473	0.0459705			29355	'Pkn1'	mRNA	0.320972	0.000508		292156	'Sh3glb1'	mRNA	-0.38069	1.19e-13
292780	'Alkbh6'	mRNA	0.754356	1.18e-06		290637	'Colgalt1'	mRNA	-0.195638	1.85e-06			293551	'Arl6ip1'	mRNA	0.215937	0.00398871		292160	'Znhit6'	mRNA	-0.514572	5.36e-05
29279	'Meox2'	mRNA	0.277541	0.0245563		290642	'Ccdc124'	mRNA	-0.321526	0.000226			29360	'Selenop'	mRNA	0.730832	1.85e-10		29218	'Rcn2'	mRNA	-0.4875	2.16e-21
292804	'Gpi'	mRNA	0.271587	4e-18		290655	'Crlf1'	mRNA	-1.60047	7.91e-104			29362	'Tef'	mRNA	0.546715	2.63e-07		292199	'Kiaa0408L'	mRNA	-0.396321	0.0241979
292808	'Pepd'	mRNA	0.445388	4.74e-08		290657	'Klhl26'	mRNA	-0.497027	2.18e-05			293624	'Irf7'	mRNA	1.51856	5.04e-18		29220	'Thbs4'	mRNA	-0.594021	4.62e-20
292886	'Tbc1d17'	mRNA	0.405833	1.36e-05		290659	'Cope'	mRNA	-0.16592	0.00101493			293627	'Tspan4'	mRNA	0.638747	3.28e-12		292264	'Myct1'	mRNA	-2.84139	0.0165669
292887	'Akt1s1'	mRNA	0.182871	0.00746206		290660	'Ddx49'	mRNA	-0.411897	2.15e-08			293632	'Ifitm10'	mRNA	2.98692	1.72e-39		29237	'Penk'	mRNA	-1.38991	5.69e-110
292888	'Ptov1'	mRNA	0.331811	2.1e-10		290669	'Gatad2a'	mRNA	-0.13064	0.035301			29364	'Cd47'	mRNA	0.982486	9.9e-99		292406	'Thbs2'	mRNA	-0.126002	0.025377
292889	'Med25'	mRNA	0.293188	4.8e-05		290722	'Cep44'	mRNA	-0.702263	1.82e-05			293645	'Ppfia1'	mRNA	0.272074	0.00100436		292486	'Aig1'	mRNA	-0.754414	4.5e-20
292892	'Irf3'	mRNA	0.318667	0.00132611		290771	'Pdgfrl'	mRNA	-0.639412	5.15e-22			293650	'Tcirg1'	mRNA	1.29157	3.01e-68		29253	'Maoa'	mRNA	-0.279425	0.0395681
29290	'Adora1'	mRNA	2.04676	2.09e-06		290783	'Tusc3'	mRNA	-0.320968	2.61e-07			29366	'Serpine2'	mRNA	2.26325	0		29254	'Mgll'	mRNA	-2.38747	1.47e-97
292994	'Tjp1'	mRNA	0.131357	0.00298119		290798	'Dctn6'	mRNA	-0.228445	0.0188431			293660	'Rhod'	mRNA	0.328349	0.0203127		292543	'LOC292543'	mRNA	-3.50667	5.1e-06
293017	'Bclaf1'	mRNA	0.184377	9.13e-05		290833	'Tm2d2'	mRNA	-0.264533	0.000736			29367	'Chkb'	mRNA	0.281411	0.0351257		292588	'Ube2s'	mRNA	-0.342276	7.13e-06
293019	'Arrdc4'	mRNA	1.56851	1.14e-31		290905	'Col4a1'	mRNA	-0.59563	1.85e-112			293671	'Sf3b2'	mRNA	0.158191	0.00775195		29264	'Clip2'	mRNA	-0.373751	2.47e-07
29304	'Rps6'	mRNA	0.143351	6.6e-05		290963	'Npepo'	mRNA	-0.62717	1.24e-23			293677	'Efemp2'	mRNA	0.213988	1.6e-05		292654	'Tmem160'	mRNA	-0.299557	0.0212462
293042	'Sema4b'	mRNA	0.818977	1.69e-08		290985	'Isca1'	mRNA	-0.314709	7.35e-07			293684	'Scyl1'	mRNA	0.148569	0.0258776		29271	'Cfl1'	mRNA	-0.216018	3.69e-05
293044	'Zfp710'	mRNA	0.492774	1.79e-05		290986	'Agtpbp1'	mRNA	-0.408491	4.48e-06			293688	'Tm7sf2'	mRNA	0.626269	0.00235157		292710	'Ethe1'	mRNA	-1.24761	3.47e-26
293057	'Whamm'	mRNA	0.314324	0.0125188		291005	'Gadd45g'	mRNA	-1.55613	2.1e-165			293692	'Ehd1'	mRNA	0.319393	0.000141		292721	'Erf'	mRNA	-0.858136	1.66e-35
293067	'Zfand6'	mRNA	0.272044	0.00483938		291006	'Diras2'	mRNA	-1.04953	9.17e-28			293693	'Cdc42bpg'	mRNA	0.559848	0.000217		292732	'Numbl'	mRNA	-0.657233	3.77e-28
29316	'Adora2b'	mRNA	1.59966	4.39e-24		291015	'Ogn'	mRNA	-1.40595	0			293694	'Map4k2'	mRNA	0.637382	0.00234509		29274	'Rnf4'	mRNA	-0.151633	0.0226273
293165	'Sox6'	mRNA	0.568474	1.93e-06		291019	'Fam120a'	mRNA	-0.162279	6.44e-06			29372	'Rasa3'	mRNA	0.89179	1.53e-30		29275	'Actc1'	mRNA	-2.54685	0.0171029
293184	'Ctr9'	mRNA	0.580397	7.62e-24		291031	'Fam8a1'	mRNA	-0.256553	1.04e-07			293735	'Best1'	mRNA	1.2087	1.02e-05		292750	'Plekhg2'	mRNA	-1.57698	4.4e-133
29338	'Prdx2'	mRNA	0.302293	4.26e-13		291044	'Nedd9'	mRNA	-0.325534	6.05e-17			29381	'Acvr1b'	mRNA	1.0026	3.99e-10		29276	'Csrp1'	mRNA	-1.33293	1.7e-199
293410	'Swap70'	mRNA	0.298883	0.0016353		291057	'Eef1e1'	mRNA	-0.337172	0.00430556			29384	'H2afy'	mRNA	0.224328	0.0141278		292766	'Psmd8'	mRNA	-0.244576	0.000168
293427	'Eif3f'	mRNA	0.162045	0.000447		291085	'Serpinb6a'	mRNA	-0.441633	6.49e-24			293947	'Arhgap18'	mRNA	0.661606	4.34e-06		29277	'Cyp2c11'	mRNA	-3.73525	8.63e-05
29344	'Zfp36l1'	mRNA	2.09382	0		291212	'B3galnt2'	mRNA	-0.447071	1.98e-05			293949	'Hoga1'	mRNA	0.489767	0.00147837		292777	'Tbcb'	mRNA	-1.29275	0.04039
293455	'Gga2'	mRNA	0.534383	2.22e-17		291320	'Mindy3'	mRNA	-0.731238	5.56e-20			293950	'Morn4'	mRNA	0.472107	0.00394365		29278	'Lasp1'	mRNA	-0.269608	1.43e-09
29348	'Fgf7'	mRNA	1.08539	4.64e-87		291355	'Prtfdc1'	mRNA	-0.482043	1.1e-05			294030	'Sfr1'	mRNA	0.291622	8.46e-05		292814	'Pdcd5'	mRNA	-0.249675	0.026034
293491	'Ypel3'	mRNA	0.549679	3.17e-09		291403	'Zadh2'	mRNA	-0.562621	0.000121			294091	'Ifit2'	mRNA	1.2274	6.28e-25		292845	'Etfb'	mRNA	-0.39811	2.47e-05
293494	'Ino80e'	mRNA	0.285454	0.00692789		291423	'Setbp1'	mRNA	-0.506903	3.13e-06			294103	'Papss2'	mRNA	0.459295	2.25e-17		292999	'Chsy1'	mRNA	-0.257112	0.000332
293505	'Cd2bp2'	mRNA	0.223096	0.00114788		291441	'Ska1'	mRNA	-0.617854	0.00584891			294141	'Clic2'	mRNA	1.35793	7.41e-31		293024	'Akap13'	mRNA	-0.521692	5.99e-09
29354	'Pla2g5'	mRNA	1.7643	9.4e-09		291444	'Prrc1'	mRNA	-0.225904	2.07e-06			29415	'S1pr2'	mRNA	0.581346	5e-13		29308	'Arl4a'	mRNA	-0.408065	0.00411294
293546	'Gprc5b'	mRNA	0.55172	0.0230129		29146	'Jag1'	mRNA	-2.4186	0			29417	'Men1'	mRNA	0.238561	0.0348711		293103	'Hikeshi'	mRNA	-0.241604	0.0328145
29355	'Pkn1'	mRNA	0.28254	0.000136		291463	'Ppic'	mRNA	-0.143725	0.000917			294207	'Ppp1r11'	mRNA	0.226865	0.00803915		293104	'Eed'	mRNA	-0.301028	0.024549
293551	'Arl6ip1'	mRNA	0.205523	0.000643		29154	'Capn2'	mRNA	-0.554766	1.22e-60			29421	'Urod'	mRNA	0.236474	0.0179867		293112	'Crebzf'	mRNA	-0.213056	0.0115458
29360	'Selenop'	mRNA	1.23183	4.39e-46		291540	'Cep76'	mRNA	-0.655928	2.11e-06			294228	'RT1-S3'	mRNA	2.00524	5.49e-26		29313	'Clec11a'	mRNA	-0.732518	1.45e-14
29362	'Tef'	mRNA	0.567929	3.66e-09		291541	'Cidea'	mRNA	-1.05242	4.29e-12			294235	'Ier3'	mRNA	0.524386	7.95e-20		293130	'Ndufc2'	mRNA	-0.194484	0.0413197
293624	'Irf7'	mRNA	1.45289	4.18e-16		291555	'Atp8b1'	mRNA	-2.5444	0.000124			294239	'Ddah2'	mRNA	0.585394	2.98e-09		293135	'Lrrc32'	mRNA	-0.947295	2.41e-44
293627	'Tspan4'	mRNA	0.666651	1.52e-07		291567	'Ppargc1b'	mRNA	-1.34946	0.00339342			294257	'Cfb'	mRNA	5.45245	2.83e-222		293155	'Anapc15'	mRNA	-0.337272	0.0381876
293632	'Ifitm10'	mRNA	2.52246	4.12e-26		291571	'Tcof1'	mRNA	-0.287497	7.94e-06			294274	'RT1-DMa'	mRNA	0.973623	4.27e-13		293160	'RGD1311703'	mRNA	-0.250283	0.000389
29364	'Cd47'	mRNA	1.00929	2.55e-161		29158	'Fbln5'	mRNA	-1.41477	0			294282	'Rps18'	mRNA	0.163806	0.0356211		293173	'Far1'	mRNA	-0.401489	6.45e-07
293645	'Ppfia1'	mRNA	0.351154	3.18e-11		291597	'Trim36'	mRNA	-0.917171	0.00982706			294283	'Rgl2'	mRNA	0.499231	1.22e-07		293181	'Galnt18'	mRNA	-0.714858	0.000852
293650	'Tcirg1'	mRNA	1.11839	3.25e-59		29161	'Cav3'	mRNA	-1.96534	1.03e-109			294287	'Phf1'	mRNA	0.640868	1.86e-06		29322	'Plcb3'	mRNA	-0.389064	7.8e-08
29366	'Serpine2'	mRNA	2.01674	0		291610	'Spry4'	mRNA	-0.940717	4.47e-10			294297	'Scube3'	mRNA	3.74184	0		29331	'Hapln1'	mRNA	-1.56427	5.33e-44
293660	'Rhod'	mRNA	0.268047	0.0386984		291660	'Ndufa2'	mRNA	-0.285234	0.00319713			294307	'Kctd20'	mRNA	0.203137	0.045524		29336	'Sigmar1'	mRNA	-0.177677	0.0188331
293671	'Sf3b2'	mRNA	0.172407	0.000176		291670	'Cxxc5'	mRNA	-0.792492	5.21e-43			294318	'Btbd9'	mRNA	0.377381	0.0113025		293415	'Tmem9b'	mRNA	-0.439638	3.74e-08
293677	'Efemp2'	mRNA	0.188856	4.1e-08		291685	'Srp19'	mRNA	-0.292897	0.00415528			29433	'Pak3'	mRNA	0.615926	8.9e-10		293418	'Rpl27a'	mRNA	-0.178184	0.0235216
293688	'Tm7sf2'	mRNA	0.650132	0.00072		29175	'Ctsk'	mRNA	-0.221216	0.00532251			294339	'Mcm3ap'	mRNA	0.332742	0.000412		29345	'Serpinh1'	mRNA	-0.752821	1.32e-65
293692	'Ehd1'	mRNA	0.282049	0.000138		291787	'Rbbp8'	mRNA	-0.335975	0.000157			29436	'Tfpi'	mRNA	0.247857	0.0497369		293484	'Eif3c'	mRNA	-0.13326	0.00832589
293693	'Cdc42bpg'	mRNA	0.616498	4.24e-06		291794	'Snrpd1'	mRNA	-0.329965	0.00100374			294410	'Man1a1'	mRNA	0.430853	1.42e-11		293488	'Sgf29'	mRNA	-0.491455	0.0181988
293694	'Map4k2'	mRNA	0.527757	0.0104853		291796	'Usp14'	mRNA	-0.181177	0.00200107			294422	'Smpdl3a'	mRNA	0.229693	0.00129678		293497	'Kctd13'	mRNA	-0.480425	0.0466355
29372	'Rasa3'	mRNA	0.826139	1.15e-36		29181	'Cdh10'	mRNA	-2.79525	0.0141765			29443	'Ahcy'	mRNA	0.208427	0.0204805		293526	'Ate1'	mRNA	-0.876873	2.49e-46
293735	'Best1'	mRNA	0.977819	5.41e-07		29183	'Areg'	mRNA	-2.06839	0.000267			29448	'Rab7a'	mRNA	0.120983	0.0190878		293566	'Cpxm2'	mRNA	-0.327908	0.00142151
29381	'Acvr1b'	mRNA	1.01554	1.13e-11		29184	'Cd36'	mRNA	-2.03954	7.85e-06			294499	'Fam241b'	mRNA	1.27386	3.46e-09		29357	'Smad2'	mRNA	-0.302804	0.000455
29384	'H2afy'	mRNA	0.172105	0.0423014		29186	'Cd63'	mRNA	-0.293455	6.08e-15			294515	'Foxo3'	mRNA	0.659087	1.32e-06		293621	'Hras'	mRNA	-0.497745	6.44e-08
293922	'Aff2'	mRNA	0.292169	0.00869832		291927	'Orc6'	mRNA	-0.640778	0.00467285			29455	'Gdf15'	mRNA	0.804979	0.00140978		293623	'Rassf7'	mRNA	-1.18443	1.16e-05
293947	'Arhgap18'	mRNA	0.726116	2.7e-08		291940	'Zfp827'	mRNA	-0.2293	0.0400415			294643	'Lhfpl2'	mRNA	1.25432	5.78e-39		293649	'Lrp5'	mRNA	-0.289391	1.65e-05
293949	'Hoga1'	mRNA	0.452072	0.00319165		291942	'Slc10a7'	mRNA	-0.498562	0.000532			29469	'Lbp'	mRNA	2.09657	0		29365	'Mpdz'	mRNA	-0.537803	2.12e-06
293950	'Morn4'	mRNA	0.34193	0.0461571		291948	'Pgrmc1'	mRNA	-0.130766	0.00265087			294706	'Cd180'	mRNA	0.815701	2.93e-08		29369	'Fgf18'	mRNA	-1.46443	0.000113
294030	'Sfr1'	mRNA	0.261181	7.41e-06		291958	'B3gnt9'	mRNA	-0.293744	9.73e-06			294715	'Rgs7bp'	mRNA	0.830009	4.49e-23		293702	'Fkbp2'	mRNA	-0.357192	0.00141237
294091	'Ifit2'	mRNA	1.3197	1.45e-38		291964	'Fhod1'	mRNA	-0.497586	3.65e-15			29474	'Coro1b'	mRNA	0.218576	1.04e-05		293722	'B3gat3'	mRNA	-0.153937	0.0465477
294103	'Papss2'	mRNA	0.411492	1.8e-19		29200	'Inhba'	mRNA	-0.759509	4.33e-124			294754	'Pelo'	mRNA	0.167231	0.0408583		293746	'Ms4a4c'	mRNA	-0.896846	0.00101659
294141	'Clic2'	mRNA	1.23731	1.58e-26		29203	'Foxd3'	mRNA	-1.55765	0.00246182			294762	'Parp8'	mRNA	0.940597	2.58e-16		29376	'Irs2'	mRNA	-0.956202	9.3e-27
29415	'S1pr2'	mRNA	0.673645	1.31e-23		292074	'Trappc2l'	mRNA	-0.33978	0.000397			29483	'Slc1a3'	mRNA	1.8733	1.36e-82		29380	'Phlda1'	mRNA	-0.503914	2.16e-09
294207	'Ppp1r11'	mRNA	0.243346	0.000599		292087	'Urb2'	mRNA	-0.466946	4.16e-05			29492	'Notch2'	mRNA	0.302058	0.000772		29382	'Ctbp1'	mRNA	-0.136197	0.021
294228	'RT1-S3'	mRNA	2.04675	4.51e-29		29209	'Casq2'	mRNA	-3.14042	3.07e-98			294930	'Nceh1'	mRNA	0.420803	2.24e-05		293820	'Psat1'	mRNA	-0.288029	0.00723669
294235	'Ier3'	mRNA	0.444326	8.21e-22		29210	'Epha3'	mRNA	-2.73287	0.000991			29495	'Dlg4'	mRNA	0.22208	0.00452535		293823	'Prune2'	mRNA	-0.846146	3.67e-05
294239	'Ddah2'	mRNA	0.605788	8.64e-12		292130	'Afap1l2'	mRNA	-1.13922	1.46e-90			295037	'Mgst2'	mRNA	0.302923	0.0283469		293860	'Flna'	mRNA	-0.994556	2.98e-115
294257	'Cfb'	mRNA	5.80702	1.86e-67		292155	'Hs2st1'	mRNA	-0.155086	0.00436337			29508	'Nfya'	mRNA	0.459674	0.000301		293862	'Fam50a'	mRNA	-21.7089	2.3e-07
294274	'RT1-DMa'	mRNA	0.922496	5.2e-13		292156	'Sh3glb1'	mRNA	-0.305971	5.35e-17			29517	'Sgk1'	mRNA	0.372135	2.55e-09		293864	'Ubl4a'	mRNA	-0.352256	0.00151941
294283	'Rgl2'	mRNA	0.435137	6.8e-07		292160	'Znhit6'	mRNA	-0.469591	8.71e-05			295211	'S100a5'	mRNA	2.04795	3.05e-05		293871	'Carnmt1'	mRNA	-0.401485	0.00488108
294287	'Phf1'	mRNA	0.635827	4.05e-07		29218	'Rcn2'	mRNA	-0.475178	1.11e-34			295219	'Slc27a3'	mRNA	0.764397	1.75e-15		293888	'Plgrkt'	mRNA	-0.336037	0.01827
294297	'Scube3'	mRNA	4.13943	0		29220	'Thbs4'	mRNA	-0.698993	3.04e-31			295229	'Naxe'	mRNA	0.668877	1.37e-12		293890	'Mlana'	mRNA	-0.951371	1.46e-10
294307	'Kctd20'	mRNA	0.249416	0.0028773		292264	'Myct1'	mRNA	-2.8323	0.0125993			295231	'Glmp'	mRNA	0.358871	2.3e-13		29393	'Col1a1'	mRNA	-1.23083	3.1e-88
29431	'Pak1'	mRNA	0.134278	0.0127738		29236	'Rpsa'	mRNA	-0.174311	2.5e-10			29527	'Ptgs2'	mRNA	1.7288	2.63e-84		293939	'Erlin1'	mRNA	-0.324699	7.01e-05
294318	'Btbd9'	mRNA	0.438116	0.000973		29237	'Penk'	mRNA	-1.46065	3.55e-157			295293	'Pear1'	mRNA	0.424546	0.000254		29395	'Hmgb2'	mRNA	-0.445057	0.00446063
294322	'Pknox1'	mRNA	0.33537	0.00431202		292401	'Smoc2'	mRNA	-0.261877	0.000318			295310	'Zfp697'	mRNA	0.468701	0.000814		293967	'Smc5'	mRNA	-0.221595	0.0135573
29433	'Pak3'	mRNA	0.809009	3.77e-23		292486	'Aig1'	mRNA	-0.705112	6.28e-20			295325	'Igsf3'	mRNA	0.517872	9.94e-06		29398	'Stk10'	mRNA	-0.488902	5.78e-12
294339	'Mcm3ap'	mRNA	0.41338	3.28e-08		29253	'Maoa'	mRNA	-0.289915	0.0166954			295326	'Mab21l3'	mRNA	1.05861	0.0125014		293997	'Kazald1'	mRNA	-0.739399	9.83e-12
29436	'Tfpi'	mRNA	0.347649	0.00178699		29254	'Mgll'	mRNA	-2.07972	1.11e-93			295342	'Rhoc'	mRNA	0.360248	3.5e-10		294014	'Cnnm2'	mRNA	-1.05816	7.56e-42
294410	'Man1a1'	mRNA	0.372727	8.8e-12		292588	'Ube2s'	mRNA	-0.394808	4.87e-11			295356	'Slc16a4'	mRNA	0.57463	0.0415138		294019	'Calhm2'	mRNA	-0.669213	1.31e-19
294422	'Smpdl3a'	mRNA	0.201357	0.00499062		29264	'Clip2'	mRNA	-0.370925	2.39e-09			295378	'Vav3'	mRNA	1.20363	0.02941		294074	'Cep55'	mRNA	-0.312535	0.0461288
29443	'Ahcy'	mRNA	0.194324	0.01473		292654	'Tmem160'	mRNA	-0.352395	0.00228347			29538	'Ccl20'	mRNA	11.4113	9.87e-21		294088	'Pank1'	mRNA	-0.446949	0.00858093
29448	'Rab7a'	mRNA	0.165255	1.51e-06		29271	'Cfl1'	mRNA	-0.167842	1.15e-07			29539	'Aldh2'	mRNA	0.23028	2.92e-05		29414	'Akt3'	mRNA	-0.563493	1.7e-08
294499	'Fam241b'	mRNA	1.22232	2.14e-08		292710	'Ethe1'	mRNA	-1.19257	3.37e-28			295425	'Usp53'	mRNA	1.23371	1.57e-36		29419	'Numb'	mRNA	-0.451836	2.36e-05
294515	'Foxo3'	mRNA	0.645308	5.51e-10		292721	'Erf'	mRNA	-0.693531	6.52e-35			295430	'Ndst3'	mRNA	0.585997	2.1e-08		29428	'Celf2'	mRNA	-0.363146	0.0467781
29454	'Gdf11'	mRNA	0.362162	0.00386697		292732	'Numbl'	mRNA	-0.507721	1.04e-27			295455	'Slc39a8'	mRNA	3.03832	6.52e-242		294299	'Tead3'	mRNA	-0.610598	3.97e-16
29455	'Gdf15'	mRNA	0.549618	0.0432		292737	'Blvrb'	mRNA	-0.274212	0.0121187			295458	'Bdh2'	mRNA	0.840425	6.93e-16		294311	'RGD735065'	mRNA	-0.148707	0.0368686
294643	'Lhfpl2'	mRNA	1.13747	6.76e-36		292747	'Fbl'	mRNA	-0.247624	0.00220069			29548	'Homer3'	mRNA	0.415572	6.47e-13		294324	'Agpat3'	mRNA	-0.599775	1.52e-17
29469	'Lbp'	mRNA	2.0625	0		292750	'Plekhg2'	mRNA	-1.37536	5.2e-153			29558	'Fcgrt'	mRNA	0.237149	5.32e-05		294335	'Susd2'	mRNA	-0.555141	1.13e-19
294706	'Cd180'	mRNA	1.03714	4.49e-16		29276	'Csrp1'	mRNA	-1.23207	0			29560	'Hif1a'	mRNA	0.606163	1.55e-32		294337	'Col6a1'	mRNA	-0.698565	3.61e-54
294715	'Rgs7bp'	mRNA	0.913177	1.98e-34		292766	'Psmd8'	mRNA	-0.264854	3.57e-08			295629	'Cd302'	mRNA	1.37948	1.38e-64		29435	'Ssr4'	mRNA	-0.243383	0.000397
29474	'Coro1b'	mRNA	0.167242	1.15e-05		29277	'Cyp2c11'	mRNA	-2.88166	0.000313			295631	'Pla2r1'	mRNA	1.11742	2.58e-07		294362	'Cisd1'	mRNA	-0.315431	0.00182465
294762	'Parp8'	mRNA	0.85149	8.47e-15		292777	'Tbcb'	mRNA	-1.28629	0.0308831			29565	'Eef2'	mRNA	0.324305	3.75e-16		29437	'Acta1'	mRNA	-3.64551	9.65e-107
294787	'Nipbl'	mRNA	0.137953	0.0362897		29278	'Lasp1'	mRNA	-0.237465	3.09e-13			295654	'Ttc21b'	mRNA	0.59976	4.65e-07		294400	'Nus1'	mRNA	-0.313715	9.77e-08
29482	'Slc1a2'	mRNA	3.06716	0.0291361		292814	'Pdcd5'	mRNA	-0.387306	2.62e-07			295674	'Plekha3'	mRNA	0.383014	1.25e-05		294408	'Asf1a'	mRNA	-1.0402	1.35e-22
29483	'Slc1a3'	mRNA	1.79966	1.51e-79		292845	'Etfb'	mRNA	-0.459547	1.28e-08			295678	'Sestd1'	mRNA	0.603957	1.6e-11		294421	'Serinc1'	mRNA	-0.230375	3.4e-06
29492	'Notch2'	mRNA	0.310973	4.34e-11		29285	'Rps15'	mRNA	-0.123186	0.000958			29568	'Map2k5'	mRNA	0.348893	0.00266977		294431	'Calhm5'	mRNA	-1.93492	0.0117685
294930	'Nceh1'	mRNA	0.401936	3.76e-06		29286	'Rps17'	mRNA	-0.177271	0.000315			295686	'Ube2e3'	mRNA	0.274165	0.00049		294436	'Rpf2'	mRNA	-0.374632	0.0172622
29495	'Dlg4'	mRNA	0.318879	2.89e-07		29288	'Rps3a'	mRNA	-0.105179	0.00745849			295703	'Serping1'	mRNA	0.255744	0.000277		29445	'Cox4i1'	mRNA	-0.126792	0.0450843
294978	'RGD1307100'	mRNA	0.159668	0.00821174		29292	'Ftl1'	mRNA	-0.183877	6.04e-13			295704	'Ube2l6'	mRNA	1.58686	1.93e-24		294504	'Ppa1'	mRNA	-0.328224	0.000963
29508	'Nfya'	mRNA	0.421741	0.000296		292999	'Chsy1'	mRNA	-0.146171	0.0169605			295707	'Tnks1bp1'	mRNA	0.182452	0.00671574		294508	'Pald1'	mRNA	-0.878714	0.000183
29517	'Sgk1'	mRNA	0.457686	1.21e-18		293024	'Akap13'	mRNA	-0.466703	9.31e-11			29578	'Hnrnpa1'	mRNA	0.153027	0.00537561		29452	'Epas1'	mRNA	-0.621485	7.38e-23
295211	'S100a5'	mRNA	2.11657	3.18e-06		29308	'Arl4a'	mRNA	-0.442908	0.000673			29580	'Fdft1'	mRNA	0.176508	0.0262753		294520	'Mical1'	mRNA	-0.658865	1.73e-17
295219	'Slc27a3'	mRNA	0.546559	5.86e-09		293103	'Hikeshi'	mRNA	-0.372077	6.27e-05			295956	'Commd9'	mRNA	0.242155	0.0226273		294557	'Sh3rf3'	mRNA	-0.929638	1.67e-34
295229	'Naxe'	mRNA	0.675226	1.88e-15		293104	'Eed'	mRNA	-0.302296	0.00959361			29602	'Ptgfrn'	mRNA	0.301046	2.16e-07		29456	'Map1b'	mRNA	-2.04486	4.49e-97
295231	'Glmp'	mRNA	0.32117	5.06e-18		293113	'Tmem126a'	mRNA	-0.240518	0.0357492			29603	'Bckdk'	mRNA	0.242866	0.00134204		294560	'Mcu'	mRNA	-1.07568	5.97e-51
29527	'Ptgs2'	mRNA	1.47911	2.55e-69		29313	'Clec11a'	mRNA	-0.728903	2.98e-16			296083	'Vps18'	mRNA	0.318413	0.00623696		294565	'Fam13c'	mRNA	-1.91722	1.89e-09
295293	'Pear1'	mRNA	0.433813	1.67e-05		293130	'Ndufc2'	mRNA	-0.248996	0.000833			296099	'Tp53bp1'	mRNA	0.380873	1.25e-05		29457	'Map6'	mRNA	-0.291016	0.000211
295297	'Etv3'	mRNA	0.232854	0.0208216		293135	'Lrrc32'	mRNA	-0.870693	1.19e-62			29610	'Tgfbr3'	mRNA	1.07992	5.07e-26		29460	'Tesk1'	mRNA	-0.316686	0.000728
295310	'Zfp697'	mRNA	0.73687	2.85e-10		293149	'Mrpl48'	mRNA	-0.312796	0.0241529			296115	'Secisbp2l'	mRNA	0.218972	0.0228972		294601	'Slf1'	mRNA	-0.478967	0.0165669
295325	'Igsf3'	mRNA	0.56254	1.45e-08		293155	'Anapc15'	mRNA	-0.291607	0.0498358			296117	'Galk2'	mRNA	0.631921	4.79e-16		29464	'Slc6a6'	mRNA	-2.21535	0
295326	'Mab21l3'	mRNA	1.12756	0.00353768		293160	'RGD1311703'	mRNA	-0.213115	0.000245			296136	'Nphp1'	mRNA	0.31869	0.049177		29465	'Trpv2'	mRNA	-1.49065	3.6e-55
295342	'Rhoc'	mRNA	0.42887	9.53e-33		293166	'Insc'	mRNA	-5.26743	0.00300866			29614	'Psme2'	mRNA	2.02182	2.36e-165		294667	'Poc5'	mRNA	-0.450746	0.00526122
295361	'Eps8l3'	mRNA	4.13442	0.0250025		293173	'Far1'	mRNA	-0.34534	9.44e-07			296156	'Cpxm1'	mRNA	2.79229	6.5e-32		294679	'Ankra2'	mRNA	-0.374031	0.0224861
295378	'Vav3'	mRNA	1.07704	0.0465319		293181	'Galnt18'	mRNA	-0.660991	0.00110131			29618	'Btg1'	mRNA	0.667843	1.93e-19		294698	'Slc30a5'	mRNA	-0.238194	0.00232426
29538	'Ccl20'	mRNA	11.3687	1.16e-20		29322	'Plcb3'	mRNA	-0.335576	2.67e-07			296199	'Snx5'	mRNA	0.288501	0.000198		294709	'Trappc13'	mRNA	-0.223273	0.0174916
29539	'Aldh2'	mRNA	0.163239	0.000475		29331	'Hapln1'	mRNA	-1.63959	2.87e-54			29622	'Ralgds'	mRNA	1.13713	2.83e-32		294718	'Dimt1'	mRNA	-0.554077	0.0010662
295425	'Usp53'	mRNA	1.23407	2.23e-42		293343	'Fam160a2'	mRNA	-0.266362	0.0253836			296257	'Cst7'	mRNA	4.0493	0.03746		29473	'Aoc3'	mRNA	-3.04263	1.41e-222
295430	'Ndst3'	mRNA	0.477329	1.48e-06		29336	'Sigmar1'	mRNA	-0.199447	0.000327			296269	'Angpt4'	mRNA	2.82464	4.52e-79		294744	'Gpx8'	mRNA	-0.141821	0.0484327
295455	'Slc39a8'	mRNA	3.10413	4.16e-281		293408	'Hbs1l'	mRNA	-0.160989	0.0239559			296278	'Pdrg1'	mRNA	0.391303	0.000354		29475	'Dio3'	mRNA	-3.22245	2.08e-06
295458	'Bdh2'	mRNA	0.722568	1.92e-14		293415	'Tmem9b'	mRNA	-0.424665	1.34e-09			296285	'Commd7'	mRNA	0.348212	0.00111508		294789	'Ranbp3l'	mRNA	-0.708382	0.0197192
29548	'Homer3'	mRNA	0.399014	1.88e-17		293418	'Rpl27a'	mRNA	-0.294829	5.28e-11			29630	'Psme1'	mRNA	1.93399	2.24e-112		29479	'Odf2'	mRNA	-0.201381	0.0231988
29558	'Fcgrt'	mRNA	0.181306	0.000213		29345	'Serpinh1'	mRNA	-0.697804	1.48e-125			296304	'Edem2'	mRNA	0.326993	0.00163786		29480	'Rgs4'	mRNA	-5.88094	9.72e-10
29560	'Hif1a'	mRNA	0.568621	9.61e-45		293484	'Eif3c'	mRNA	-0.137366	0.000152			296360	'Pigt'	mRNA	0.155242	0.00511826		294804	'Rai14'	mRNA	-0.446652	6.07e-23
295629	'Cd302'	mRNA	1.43201	3.69e-79		293524	'Bag3'	mRNA	-0.162611	0.00196782			296384	'Znfx1'	mRNA	0.380848	0.00361125		294806	'C1qtnf3'	mRNA	-0.683104	0.00423683
295631	'Pla2r1'	mRNA	1.07999	3.7e-07		293526	'Ate1'	mRNA	-0.722876	9.2e-42			29640	'Dpm2'	mRNA	0.315056	0.00555913		294809	'Adamts12'	mRNA	-0.873214	2.27e-32
29565	'Eef2'	mRNA	0.243299	3.19e-25		29357	'Smad2'	mRNA	-0.230503	0.0034244			29645	'Ptprj'	mRNA	0.831384	2.86e-05		29491	'Itsn1'	mRNA	-0.73193	6.47e-24
295654	'Ttc21b'	mRNA	0.537396	1.75e-06		293621	'Hras'	mRNA	-0.613912	3.22e-15			296456	'Itgav'	mRNA	0.46258	5.37e-18		294917	'Tnik'	mRNA	-1.53196	0.00177014
295674	'Plekha3'	mRNA	0.475457	5.48e-10		293623	'Rassf7'	mRNA	-1.04551	0.000116			296474	'Helz2'	mRNA	1.61094	8.24e-14		294925	'Fndc3b'	mRNA	-0.396141	4.73e-14
295678	'Sestd1'	mRNA	0.681941	2.72e-17		293649	'Lrp5'	mRNA	-0.323771	2.02e-11			296480	'Tpd52l2'	mRNA	0.194492	0.0355586		294962	'Gnb4'	mRNA	-0.369243	0.0055766
295686	'Ube2e3'	mRNA	0.296777	1.08e-05		29365	'Mpdz'	mRNA	-0.46503	7.2e-06			29650	'Adam10'	mRNA	0.180569	0.0166649		294981	'Spry1'	mRNA	-1.54565	2.36e-14
295703	'Serping1'	mRNA	0.421032	5.86e-11		29369	'Fgf18'	mRNA	-1.39501	0.00015			296512	'Fmn1'	mRNA	0.423304	0.0052457		294988	'Ankrd50'	mRNA	-0.374663	3.65e-08
295704	'Ube2l6'	mRNA	1.4673	6.46e-23		293702	'Fkbp2'	mRNA	-0.305083	0.00155748			296545	'C8g'	mRNA	0.795696	0.013202		29501	'Slc12a4'	mRNA	-0.23938	0.00025
295707	'Tnks1bp1'	mRNA	0.152255	0.000436		293722	'B3gat3'	mRNA	-0.147494	0.0220632			296558	'Anapc2'	mRNA	0.308436	3.27e-06		29502	'Slc20a2'	mRNA	-0.647212	1.05e-25
29578	'Hnrnpa1'	mRNA	0.134765	0.000307		293746	'Ms4a4c'	mRNA	-0.974116	0.000319			296560	'Uap1l1'	mRNA	0.66587	1.06e-22		295027	'Pcdh18'	mRNA	-1.19005	1.46e-09
29580	'Fdft1'	mRNA	0.158268	0.0195028		29376	'Irs2'	mRNA	-0.844996	1.32e-24			296570	'Edf1'	mRNA	0.33786	2.07e-05		295061	'Tm4sf1'	mRNA	-1.06769	1.15e-10
29602	'Ptgfrn'	mRNA	0.305775	2.32e-17		29380	'Phlda1'	mRNA	-0.416006	3.23e-09			29659	'P2rx4'	mRNA	0.776438	1.58e-33		295062	'Wwtr1'	mRNA	-0.344176	5.7e-05
29603	'Bckdk'	mRNA	0.165751	0.0193173		29382	'Ctbp1'	mRNA	-0.142238	0.0018157			296596	'Rpl7a'	mRNA	0.238023	1.05e-05		295088	'Gmps'	mRNA	-0.253786	0.00583844
296083	'Vps18'	mRNA	0.326726	0.0021844		293820	'Psat1'	mRNA	-0.242946	0.00888242			296600	'Slc2a6'	mRNA	0.815942	2.3e-17		295105	'Schip1'	mRNA	-1.11549	1.53e-28
296099	'Tp53bp1'	mRNA	0.387732	3.61e-07		293823	'Prune2'	mRNA	-0.95137	3.96e-07			296603	'Vav2'	mRNA	0.646128	4.35e-07		295107	'Smc4'	mRNA	-0.470448	3.04e-08
29610	'Tgfbr3'	mRNA	1.04728	6.08e-35		293844	'Haus7'	mRNA	-0.27749	0.0387502			296621	'Phyhd1'	mRNA	0.955654	1.49e-24		29516	'Pde3b'	mRNA	-0.442429	0.0358087
296115	'Secisbp2l'	mRNA	0.207613	0.000707		293860	'Flna'	mRNA	-0.83994	7.21e-224			296634	'Nup214'	mRNA	0.224161	0.0183565		295230	'Cct3'	mRNA	-0.181236	0.00802116
296117	'Galk2'	mRNA	0.590897	1.26e-19		293864	'Ubl4a'	mRNA	-0.384191	3.93e-05			296637	'Prrc2b'	mRNA	0.309539	2.35e-05		295243	'Krtcap2'	mRNA	-0.219146	0.0184911
29614	'Psme2'	mRNA	1.93657	7.22e-201		293871	'Carnmt1'	mRNA	-0.423365	0.00172346			296639	'Ciz1'	mRNA	0.421191	4.92e-07		29525	'Pitpna'	mRNA	-0.291112	9.32e-08
296156	'Cpxm1'	mRNA	2.96884	9.74e-31		293890	'Mlana'	mRNA	-1.03918	2.05e-13			29665	'P2rx7'	mRNA	0.835739	0.0101476		295264	'Mllt11'	mRNA	-1.28714	9.25e-42
296158	'Pced1a'	mRNA	0.325061	0.0111073		29390	'Ptpmt1'	mRNA	-0.248381	0.0390956			29667	'Srsf5'	mRNA	0.133304	0.0450005		29528	'Vamp3'	mRNA	-0.222807	0.000836
29618	'Btg1'	mRNA	0.548728	1.25e-16		29393	'Col1a1'	mRNA	-1.15659	1.25e-264			29673	'Psma6'	mRNA	0.516733	1.59e-14		295283	'Ankrd34a'	mRNA	-0.76329	0.00874093
296184	'Ankef1'	mRNA	3.91132	0.0392612		293939	'Erlin1'	mRNA	-0.346227	2.53e-06			296731	'Nub1'	mRNA	0.253523	0.00660231		295284	'Rbm8a'	mRNA	-0.464244	0.000282
29619	'Btg2'	mRNA	0.11543	0.0228544		29398	'Stk10'	mRNA	-0.409098	2.2e-11			296758	'Armc10'	mRNA	0.469329	1.39e-05		295315	'Tbx15'	mRNA	-0.206723	0.00404373
296199	'Snx5'	mRNA	0.312299	1.25e-06		293991	'Ndufb8'	mRNA	-0.168831	0.00957477			296787	'Sema3c'	mRNA	0.110723	0.0178381		295319	'Man1a2'	mRNA	-0.404614	9.32e-08
29622	'Ralgds'	mRNA	1.07929	5.43e-35		293997	'Kazald1'	mRNA	-0.750949	1.64e-12			29681	'C1qbp'	mRNA	0.282189	1.14e-06		295347	'Rap1a'	mRNA	-0.202171	0.00946623
296257	'Cst7'	mRNA	4.82929	0.00249629		294014	'Cnnm2'	mRNA	-0.702207	4.66e-28			296849	'Pdk3'	mRNA	0.236962	0.0254034		295382	'Ntng1'	mRNA	-1.33273	2.38e-08
296269	'Angpt4'	mRNA	2.81526	3.81e-87		294019	'Calhm2'	mRNA	-0.63321	3.45e-23			296851	'Pon2'	mRNA	0.239813	3.74e-05		29541	'Nthl1'	mRNA	-0.385595	0.0382387
296278	'Pdrg1'	mRNA	0.284676	0.00808169		29402	'Unc119'	mRNA	-0.334638	0.0104122			29686	'Scn1b'	mRNA	0.352551	0.000371		29543	'Timp2'	mRNA	-0.138805	0.00304592
296281	'Plagl2'	mRNA	0.393869	0.0192076		294074	'Cep55'	mRNA	-0.4507	0.000994			296872	'Eda2r'	mRNA	0.435155	0.0329829		29545	'Uchl1'	mRNA	-0.24407	0.00655154
296285	'Commd7'	mRNA	0.266441	0.0067366		29414	'Akt3'	mRNA	-0.485593	1.09e-07			29692	'Pla2g2a'	mRNA	4.39845	1.64e-259		295457	'Cisd2'	mRNA	-0.22724	0.017464
29630	'Psme1'	mRNA	1.83932	6.64e-130		29419	'Numb'	mRNA	-0.368693	0.000182			296953	'Irf5'	mRNA	1.07238	3.29e-16		29546	'Homer1'	mRNA	-0.29801	0.0141542
296304	'Edem2'	mRNA	0.277884	0.00247303		29424	'Htt'	mRNA	-0.151538	0.0408872			296968	'Lrguk'	mRNA	1.85342	4.75e-08		295461	'Sec24b'	mRNA	-0.177841	0.0234149
296360	'Pigt'	mRNA	0.106699	0.0118487		29425	'Psmb5'	mRNA	-0.237914	0.000137			296988	'Mkrn1'	mRNA	0.356333	0.000285		295538	'Depdc1'	mRNA	-0.517625	0.0234914
296380	'Arfgef2'	mRNA	0.159966	0.0264059		294281	'Slc39a7'	mRNA	-0.104433	0.0193404			297073	'Rarres2'	mRNA	0.85299	3.27e-16		29554	'Pdha1'	mRNA	-0.437183	1.46e-19
296384	'Znfx1'	mRNA	0.33163	0.0036688		294299	'Tead3'	mRNA	-0.500043	2.71e-14			297077	'Tmem176a'	mRNA	2.34871	1.81e-18		295543	'Pigk'	mRNA	-0.162317	0.0219331
29645	'Ptprj'	mRNA	1.05865	3.49e-10		294311	'RGD735065'	mRNA	-0.200454	0.000362			297082	'Malsu1'	mRNA	0.377496	0.0346157		295549	'Dnajb4'	mRNA	-1.21928	1.8e-98
296456	'Itgav'	mRNA	0.489996	3.5e-63		294324	'Agpat3'	mRNA	-0.530668	1.33e-17			29710	'Scn8a'	mRNA	2.44811	2.23e-06		29555	'Vipr2'	mRNA	-1.82029	1.02e-48
296474	'Helz2'	mRNA	1.79075	4.24e-19		294331	'Ube2g2'	mRNA	-0.228879	0.00329724			29711	'Bckdhb'	mRNA	1.18067	2.61e-32		295568	'Hltf'	mRNA	-0.585913	5.04e-07
296480	'Tpd52l2'	mRNA	0.179504	0.018155		294335	'Susd2'	mRNA	-0.391094	2.02e-15			29716	'Cacna1d'	mRNA	1.62296	5.73e-11		295586	'Clcn6'	mRNA	-0.232201	0.0117812
29650	'Adam10'	mRNA	0.210795	0.000107		294337	'Col6a1'	mRNA	-0.596731	7.26e-124			29723	'Slc19a1'	mRNA	0.821365	4.27e-06		295588	'Rnd3'	mRNA	-0.843848	1.13e-66
296512	'Fmn1'	mRNA	0.307759	0.00124911		29435	'Ssr4'	mRNA	-0.309082	3.13e-09			29726	'Slc22a5'	mRNA	1.36368	1.07e-21		295607	'Prpf40a'	mRNA	-0.170405	0.0216243
296532	'Spopl'	mRNA	0.185758	0.0253991		294362	'Cisd1'	mRNA	-0.350771	5.5e-05			297332	'Thnsl2'	mRNA	0.399367	0.0213089		29561	'Lsamp'	mRNA	-2.22435	9.76e-14
296558	'Anapc2'	mRNA	0.245696	1.04e-05		29437	'Acta1'	mRNA	-3.34167	5.76e-108			297339	'Capg'	mRNA	0.65306	2.44e-38		295625	'Pkp4'	mRNA	-0.562283	4.13e-05
296560	'Uap1l1'	mRNA	0.543113	3.35e-23		294400	'Nus1'	mRNA	-0.307685	8.44e-10			29735	'Slc16a7'	mRNA	0.437964	2.95e-15		29564	'Dync1i1'	mRNA	-1.05654	0.000481
296570	'Edf1'	mRNA	0.249066	0.000258		294408	'Asf1a'	mRNA	-1.02501	8.02e-26			297376	'Htra2'	mRNA	0.485535	3.27e-09		29566	'Ggt5'	mRNA	-1.03316	1.94e-05
29659	'P2rx4'	mRNA	0.806629	2.05e-49		294421	'Serinc1'	mRNA	-0.211212	2.78e-09			297392	'Tex261'	mRNA	0.354232	1.66e-12		295669	'Cybrd1'	mRNA	-0.280468	0.00192622
296596	'Rpl7a'	mRNA	0.0969687	0.00723383		294431	'Calhm5'	mRNA	-2.46808	0.00308385			29740	'Eci1'	mRNA	0.939553	1.15e-27		29567	'Hes2'	mRNA	-4.22052	0.0275552
296600	'Slc2a6'	mRNA	0.877668	8.28e-22		294436	'Rpf2'	mRNA	-0.362898	0.00443758			29741	'Pik3r2'	mRNA	0.321682	3.72e-05		29569	'Pcolce'	mRNA	-0.402648	6.08e-21
296603	'Vav2'	mRNA	0.67231	1.38e-08		29445	'Cox4i1'	mRNA	-0.256881	1.72e-10			297416	'Nfu1'	mRNA	0.449152	0.000244		295691	'Frzb'	mRNA	-1.19269	1.27e-13
29662	'Gdi2'	mRNA	0.0976887	0.020651		294504	'Ppa1'	mRNA	-0.35342	4.71e-05			297417	'Gfpt1'	mRNA	0.621219	9.52e-34		295701	'Tmx2'	mRNA	-0.244289	0.0485029
296621	'Phyhd1'	mRNA	0.909659	6.6e-29		294508	'Pald1'	mRNA	-0.563605	0.0112607			29743	'Slc25a1'	mRNA	0.485111	6.66e-12		29576	'Wisp2'	mRNA	-1.05204	2.59e-141
296634	'Nup214'	mRNA	0.224602	0.00174751		29452	'Epas1'	mRNA	-0.62556	1.28e-41			297433	'Podxl2'	mRNA	0.573076	0.000246		29577	'Hes1'	mRNA	-2.40963	2.2e-120
296637	'Prrc2b'	mRNA	0.298103	6.72e-14		294520	'Mical1'	mRNA	-0.551522	2.56e-15			29744	'Sema6c'	mRNA	0.621805	0.0221043		29579	'Esyt1'	mRNA	-0.429294	5.52e-13
296639	'Ciz1'	mRNA	0.420384	2.51e-09		294557	'Sh3rf3'	mRNA	-0.863538	1.43e-36			29745	'Sema4f'	mRNA	0.516494	0.0462164		29591	'Tgfbr1'	mRNA	-0.412052	6.52e-08
296655	'Stom'	mRNA	0.167892	0.00801168		29456	'Map1b'	mRNA	-1.87169	1.44e-139			297508	'Nampt'	mRNA	0.34787	3.9e-07		29592	'Bcat1'	mRNA	-0.293565	1.82e-12
29673	'Psma6'	mRNA	0.463948	7.12e-20		294560	'Mcu'	mRNA	-1.00058	2.44e-55			29751	'Sema3a'	mRNA	0.80728	1.1e-10		295923	'Ndufs3'	mRNA	-0.226155	0.0249859
296731	'Nub1'	mRNA	0.246281	0.00298304		294565	'Fam13c'	mRNA	-1.70205	2.36e-08			297520	'Il17rc'	mRNA	0.359748	0.000118		295934	'Chst1'	mRNA	-2.8754	0.0326221
296758	'Armc10'	mRNA	0.461885	2.42e-06		29457	'Map6'	mRNA	-0.277334	1.03e-05			297530	'Washc2c'	mRNA	0.396012	2.75e-12		295952	'RGD1309730'	mRNA	-0.890649	5.96e-11
296787	'Sema3c'	mRNA	0.145824	1.89e-06		29460	'Tesk1'	mRNA	-0.368274	1.24e-05			29754	'Atp5mc1'	mRNA	0.623867	1.22e-15		29596	'Ifrd1'	mRNA	-0.488353	1.3e-15
29681	'C1qbp'	mRNA	0.243733	3.96e-07		29464	'Slc6a6'	mRNA	-1.75384	9.27e-105			29755	'Colq'	mRNA	2.6726	1.98e-08		29598	'Atp2b1'	mRNA	-0.180075	0.0211256
296851	'Pon2'	mRNA	0.228815	4.19e-06		29465	'Trpv2'	mRNA	-1.33519	1.41e-56			297566	'Atp6v1e1'	mRNA	0.21543	0.00092		29600	'Atp2b4'	mRNA	-1.69454	1.17e-26
29686	'Scn1b'	mRNA	0.429429	1.36e-06		294680	'Btf3'	mRNA	-0.111187	0.00493389			297570	'Pex26'	mRNA	0.72491	5.93e-05		296049	'Emc4'	mRNA	-0.286929	5.36e-05
29692	'Pla2g2a'	mRNA	4.36509	1.88e-206		294696	'Mrps36'	mRNA	-0.30038	0.0275755			297597	'Ing4'	mRNA	0.410284	0.000229		296050	'Emc7'	mRNA	-0.304478	1.85e-05
296953	'Irf5'	mRNA	1.05397	8.03e-18		294698	'Slc30a5'	mRNA	-0.203208	0.00439571			297602	'Tapbpl'	mRNA	1.43677	5.2e-61		29606	'Pcsk7'	mRNA	-0.381837	5.42e-05
296968	'Lrguk'	mRNA	2.05567	1.16e-10		294709	'Trappc13'	mRNA	-0.224215	0.00529025			297604	'Ltbr'	mRNA	0.372373	1.74e-12		296060	'Arhgap11a'	mRNA	-0.282889	0.0193385
296988	'Mkrn1'	mRNA	0.330257	0.000209		294718	'Dimt1'	mRNA	-0.574153	0.000255			297738	'Steap1'	mRNA	1.95841	7.29e-94		296076	'Srp14'	mRNA	-0.204668	0.0300647
297073	'Rarres2'	mRNA	1.03185	6.56e-25		29473	'Aoc3'	mRNA	-2.82659	7.56e-237			297768	'Lactb2'	mRNA	0.274075	0.0452099		296128	'Stard7'	mRNA	-0.218422	0.00260574
297077	'Tmem176a'	mRNA	2.12389	2.17e-15		294744	'Gpx8'	mRNA	-0.147155	0.00308385			297872	'Sytl1'	mRNA	2.24038	0.000168		296137	'Bub1'	mRNA	-0.391425	0.00179696
29710	'Scn8a'	mRNA	2.43362	1.21e-06		29475	'Dio3'	mRNA	-2.5889	1.16e-05			297942	'Pnisr'	mRNA	0.443484	6.72e-08		296145	'Fbln7'	mRNA	-1.30148	1.09e-57
29711	'Bckdhb'	mRNA	1.14203	5.04e-35		29476	'Glg1'	mRNA	-0.187146	1.09e-05			297960	'Rragd'	mRNA	1.40669	1.1e-07		29616	'Ptprm'	mRNA	-0.750039	7.67e-23
29716	'Cacna1d'	mRNA	1.65995	1.23e-12		294789	'Ranbp3l'	mRNA	-0.589944	0.0415716			297989	'Ddx58'	mRNA	1.16935	1.82e-18		296167	'Pank2'	mRNA	-0.370918	0.00353436
29723	'Slc19a1'	mRNA	0.858054	5.7e-07		29479	'Odf2'	mRNA	-0.1929	0.0129188			297998	'Nudt2'	mRNA	0.431453	0.00594978		296178	'Mcm8'	mRNA	-0.770002	0.0279535
29726	'Slc22a5'	mRNA	1.21674	3.77e-19		294790	'Skp2'	mRNA	-0.630625	0.0141951			298071	'Nans'	mRNA	0.247777	0.000476		296182	'Tmx4'	mRNA	-0.687434	3.11e-23
297332	'Thnsl2'	mRNA	0.420181	0.00995958		29480	'Rgs4'	mRNA	-4.65225	4.89e-12			298091	'Slc31a2'	mRNA	0.707326	9.44e-11		296197	'Dstnl1'	mRNA	-1.5705	0.00764874
297339	'Capg'	mRNA	0.547763	6.99e-40		294804	'Rai14'	mRNA	-0.246786	1.9e-10			298103	'Atp6v1g1'	mRNA	0.138432	0.0172622		296259	'Acss1'	mRNA	-2.81148	1.34e-11
297342	'Elmod3'	mRNA	0.44234	0.0187628		294806	'C1qtnf3'	mRNA	-0.712303	0.00181598			298182	'Tyrp1'	mRNA	0.953743	0.00546558		29627	'Gria2'	mRNA	-3.4866	0.000527
29735	'Slc16a7'	mRNA	0.543045	2.41e-36		294809	'Adamts12'	mRNA	-0.720493	4.62e-49			298189	'Bnc2'	mRNA	1.94189	1.7e-80		296271	'Srxn1'	mRNA	-0.445414	1.29e-06
297376	'Htra2'	mRNA	0.339338	1.74e-05		294900	'Tpd52'	mRNA	-0.313508	0.00246241			298199	'Plin2'	mRNA	0.316544	2.1e-07		29628	'Gria3'	mRNA	-0.493928	2.83e-05
297392	'Tex261'	mRNA	0.359762	4.61e-19		29491	'Itsn1'	mRNA	-0.703106	2.57e-29			298267	'Cachd1'	mRNA	0.706221	8.03e-08		296302	'Eif2s2'	mRNA	-0.309472	4.67e-06
29740	'Eci1'	mRNA	0.769114	2.79e-29		294917	'Tnik'	mRNA	-1.06014	0.0227596			298298	'Dhcr24'	mRNA	0.222311	0.0128867		296313	'Myl9'	mRNA	-2.32355	0
29741	'Pik3r2'	mRNA	0.206989	0.00431202		294925	'Fndc3b'	mRNA	-0.265493	2.27e-14			298322	'Lonrf3'	mRNA	0.893724	0.00351966		296315	'Rab5if'	mRNA	-0.442105	1.85e-09
297416	'Nfu1'	mRNA	0.336397	0.00390128		294962	'Gnb4'	mRNA	-0.290679	0.0287084			298426	'Nsun4'	mRNA	0.944154	1.29e-06		29633	'Ndst1'	mRNA	-0.185684	0.0305037
297417	'Gfpt1'	mRNA	0.649777	1.53e-58		294964	'Ndufb5'	mRNA	-0.244274	0.000799			298510	'Pabpc4'	mRNA	0.268441	1.96e-08		296344	'Mybl2'	mRNA	-0.50839	0.000324
29743	'Slc25a1'	mRNA	0.404135	5.35e-11		294981	'Spry1'	mRNA	-1.51217	2.95e-16			298528	'Epha10'	mRNA	1.87791	0.0338195		296345	'Jph2'	mRNA	-0.131154	0.0203633
297433	'Podxl2'	mRNA	0.539985	0.00024		294988	'Ankrd50'	mRNA	-0.337384	4.91e-11			298558	'Zfp46'	mRNA	0.231099	0.0172178		296349	'Ttpal'	mRNA	-0.229606	0.00213327
29744	'Sema6c'	mRNA	0.728566	0.00195747		29501	'Slc12a4'	mRNA	-0.202273	0.000809			298573	'Eif4g3'	mRNA	0.165241	0.0476613		296350	'Serinc3'	mRNA	-0.858067	5.79e-75
29745	'Sema4f'	mRNA	0.612044	0.00652693		29502	'Slc20a2'	mRNA	-0.6346	5.15e-30			298575	'Pink1'	mRNA	0.316561	0.00615616		296358	'Matn4'	mRNA	-2.26723	1.11e-17
297508	'Nampt'	mRNA	0.315692	9.08e-07		295027	'Pcdh18'	mRNA	-1.18796	1.1e-09			298584	'Capzb'	mRNA	0.241181	1.36e-06		296368	'Ube2c'	mRNA	-0.552444	4.37e-06
29751	'Sema3a'	mRNA	0.811239	1.39e-11		295061	'Tm4sf1'	mRNA	-0.973278	1.77e-10			298598	'Necap2'	mRNA	0.216568	0.00775195		29637	'Hmgcs1'	mRNA	-0.152929	0.0334715
297520	'Il17rc'	mRNA	0.289396	0.00124102		295062	'Wwtr1'	mRNA	-0.318918	5.64e-06			298646	'Agtrap'	mRNA	0.716065	7.98e-14		296371	'Pltp'	mRNA	-0.507488	1.03e-08
297530	'Washc2c'	mRNA	0.383385	1.63e-17		29507	'Cox7a2'	mRNA	-0.510046	7.81e-05			298655	'H6pd'	mRNA	0.699158	4.45e-20		29642	'Slc38a2'	mRNA	-0.106293	0.0430713
29754	'Atp5mc1'	mRNA	0.499453	2.38e-15		295088	'Gmps'	mRNA	-0.242773	0.000593			298681	'Ssu72'	mRNA	0.322221	0.00012		296469	'Nkain4'	mRNA	-1.06339	1.19e-17
29755	'Colq'	mRNA	2.54499	1.11e-07		295105	'Schip1'	mRNA	-0.927724	1.8e-24			298693	'Isg15'	mRNA	1.37533	0.025493		29647	'Cask'	mRNA	-0.356127	0.00616374
297566	'Atp6v1e1'	mRNA	0.230053	1.53e-05		295107	'Smc4'	mRNA	-0.453542	1.31e-11			298694	'Plekhn1'	mRNA	1.67329	4.8e-06		296501	'Hat1'	mRNA	-0.49177	0.00033
297570	'Pex26'	mRNA	0.703994	3.41e-05		295230	'Cct3'	mRNA	-0.21706	4.79e-06			298702	'Icam4'	mRNA	3.13914	8.62e-06		296562	'Npdc1'	mRNA	-0.199247	0.0131666
297595	'P3h3'	mRNA	0.158393	0.000267		295243	'Krtcap2'	mRNA	-0.304511	2.6e-05			298705	'Raver1'	mRNA	0.245855	0.00263509		296580	'Camsap1'	mRNA	-0.207195	0.0114832
297597	'Ing4'	mRNA	0.437667	1.21e-05		29525	'Pitpna'	mRNA	-0.286577	1.23e-10			298762	'Cox7a2l'	mRNA	0.211973	0.0011214		296601	'Mymk'	mRNA	-2.62207	0.000108
297602	'Tapbpl'	mRNA	1.33738	2.6e-60		295264	'Mllt11'	mRNA	-1.14593	2.71e-55			298767	'Dync2li1'	mRNA	0.415595	0.0460367		296624	'Dolpp1'	mRNA	-0.741877	7.74e-08
297604	'Ltbr'	mRNA	0.356472	1.24e-15		29528	'Vamp3'	mRNA	-0.174133	0.00257466			298784	'Nlrc4'	mRNA	4.94226	0.00215989		296654	'Gsn'	mRNA	-0.129416	0.0185562
297738	'Steap1'	mRNA	1.80345	1.1e-98		295283	'Ankrd34a'	mRNA	-0.909709	0.000794			298792	'Ypel5'	mRNA	0.232911	0.00361933		296732	'Smarcd3'	mRNA	-1.18453	2.02e-46
297768	'Lactb2'	mRNA	0.253383	0.0313816		295284	'Rbm8a'	mRNA	-0.484267	1.15e-06			298845	'Emilin1'	mRNA	1.47559	2.43e-185		296762	'Phtf2'	mRNA	-0.856752	4.7e-16
297867	'Arid1a'	mRNA	0.21817	0.000387		295315	'Tbx15'	mRNA	-0.187747	0.002273			298867	'Klhl29'	mRNA	0.444834	0.000588		29677	'Psmc3'	mRNA	-0.438004	9e-18
297872	'Sytl1'	mRNA	2.11701	0.00032		295319	'Man1a2'	mRNA	-0.416969	4.8e-10			298890	'Fam49a'	mRNA	1.58471	1.47e-15		296789	'Sema3e'	mRNA	-0.947171	3.59e-36
297890	'Bsdc1'	mRNA	0.223364	0.00355871		29534	'Pex2'	mRNA	-0.258073	0.0177595			298917	'Iah1'	mRNA	0.717995	2.49e-15		29688	'Minpp1'	mRNA	-0.35432	7.54e-09
297942	'Pnisr'	mRNA	0.505239	1.01e-14		295347	'Rap1a'	mRNA	-0.172288	0.0120742			298942	'Dld'	mRNA	0.237807	0.000785		296883	'Rpa3'	mRNA	-0.638428	0.000346
297960	'Rragd'	mRNA	1.40081	5.85e-08		295382	'Ntng1'	mRNA	-1.08488	7.59e-07			298947	'Pik3cg'	mRNA	2.69231	0.0078683		296956	'Ube2h'	mRNA	-0.567179	1.73e-28
297989	'Ddx58'	mRNA	1.07835	3.49e-17		295395	'Rtca'	mRNA	-0.192276	0.0177369			298975	'Scin'	mRNA	1.46551	9.18e-109		29700	'Pcbd1'	mRNA	-1.09657	1.39e-09
297998	'Nudt2'	mRNA	0.393093	0.00771731		29543	'Timp2'	mRNA	-0.113428	8.98e-05			298977	'Zfp277'	mRNA	0.382339	0.00599064		297099	'Hoxa9'	mRNA	-0.452496	0.00231307
298018	'Fam206a'	mRNA	0.229195	0.0445644		29545	'Uchl1'	mRNA	-0.19444	0.0200639			298992	'Nova1'	mRNA	0.770118	0.000168		297113	'Gars'	mRNA	-0.304071	4.09e-10
298071	'Nans'	mRNA	0.235	0.000223		29546	'Homer1'	mRNA	-0.275417	0.0177549			299138	'Six4'	mRNA	0.848453	2.46e-09		297123	'Fkbp9'	mRNA	-0.131909	0.0121913
298091	'Slc31a2'	mRNA	0.772154	2.79e-15		295461	'Sec24b'	mRNA	-0.217508	0.000215			299156	'Rab15'	mRNA	0.54541	0.000251		29715	'Slc8a1'	mRNA	-2.49898	1.03e-65
298182	'Tyrp1'	mRNA	1.04551	0.000917		295538	'Depdc1'	mRNA	-0.674394	0.000796			299159	'Atp6v1d'	mRNA	0.393535	6.27e-10		29717	'Cacna1g'	mRNA	-1.11295	2.43e-08
298189	'Bnc2'	mRNA	1.85937	1.51e-78		29554	'Pdha1'	mRNA	-0.421375	9.74e-29			299188	'Zfyve1'	mRNA	0.542018	5.32e-09		29733	'S1pr1'	mRNA	-2.643	9.9e-77
298199	'Plin2'	mRNA	0.233169	3.87e-05		295543	'Pigk'	mRNA	-0.13374	0.0175271			299197	'Arel1'	mRNA	0.343666	6.74e-06		297337	'Rnf181'	mRNA	-0.616594	8.6e-17
298267	'Cachd1'	mRNA	0.716776	2.01e-09		295549	'Dnajb4'	mRNA	-1.05731	4.83e-106			299204	'Nek9'	mRNA	0.310434	1.91e-06		29734	'Hspa13'	mRNA	-0.287088	0.00805278
298298	'Dhcr24'	mRNA	0.184677	0.0262254		29555	'Vipr2'	mRNA	-1.55301	8.3e-46			299207	'Erg28'	mRNA	0.225962	0.0436515		297387	'Mob1a'	mRNA	-0.206109	0.00213666
298322	'Lonrf3'	mRNA	0.918009	0.000964		295568	'Hltf'	mRNA	-0.555989	2.41e-07			299236	'Flrt2'	mRNA	1.88043	9.49e-216		297388	'Bola3'	mRNA	-0.506899	2.27e-05
298426	'Nsun4'	mRNA	0.920785	1.05e-07		295586	'Clcn6'	mRNA	-0.164977	0.0448517			299274	'Serpina9'	mRNA	2.65333	0.0126843		297393	'Nagk'	mRNA	-0.268848	0.000861
298510	'Pabpc4'	mRNA	0.215217	1.27e-09		295588	'Rnd3'	mRNA	-0.69747	1.63e-71			299339	'Tnfaip2'	mRNA	2.46908	9.18e-219		297402	'RGD1560795'	mRNA	-6.25186	8.25e-05
298558	'Zfp46'	mRNA	0.307739	6.82e-05		29561	'Lsamp'	mRNA	-2.2985	3.62e-15			299566	'Cyp4f39'	mRNA	5.70216	0.000527		297415	'Fam136a'	mRNA	-0.272058	0.0448912
298573	'Eif4g3'	mRNA	0.196458	2.18e-05		29562	'Prps1'	mRNA	-0.350742	0.00311445			299607	'Med16'	mRNA	0.234379	0.017085		297444	'Cfap100'	mRNA	-1.91079	2.01e-31
298575	'Pink1'	mRNA	0.251506	0.0313182		295625	'Pkp4'	mRNA	-0.432436	0.00105568			299608	'Tmem259'	mRNA	0.15695	0.026688		297455	'Lsm3'	mRNA	-0.468281	0.00474229
298584	'Capzb'	mRNA	0.216158	1.72e-09		29564	'Dync1i1'	mRNA	-1.07101	0.000384			299609	'Abca7'	mRNA	0.74539	2.46e-08		29747	'Kcnmb1'	mRNA	-1.68823	2.01e-05
298598	'Necap2'	mRNA	0.15047	0.0372146		29566	'Ggt5'	mRNA	-1.03326	7.62e-06			299611	'Apc2'	mRNA	0.683158	1.34e-06		29748	'Ppp3r1'	mRNA	-0.240198	5.87e-05
298646	'Agtrap'	mRNA	0.766635	1.46e-20		295661	'Spc25'	mRNA	-0.581817	0.00392314			299618	'Mknk2'	mRNA	0.290564	3.45e-06		297480	'Foxp1'	mRNA	-0.183949	0.0037401
298655	'H6pd'	mRNA	0.768544	3.22e-36		295669	'Cybrd1'	mRNA	-0.277413	0.000977			299737	'Ntn4'	mRNA	0.296972	3.05e-05		297504	'Edem1'	mRNA	-0.585702	3.09e-31
298681	'Ssu72'	mRNA	0.23202	0.000362		29567	'Hes2'	mRNA	-4.21467	0.022235			299800	'Tmem19'	mRNA	0.62983	1.04e-07		297518	'Arpc4'	mRNA	-0.184767	0.00177155
298686	'Ccnl2'	mRNA	0.174035	0.00398447		29569	'Pcolce'	mRNA	-0.364806	6.15e-38			299825	'Gns'	mRNA	0.53306	1.72e-24		297522	'Sec13'	mRNA	-0.19432	0.00860131
298694	'Plekhn1'	mRNA	1.09391	0.00940568		295691	'Frzb'	mRNA	-1.0876	1.01e-10			299827	'Tbk1'	mRNA	0.3366	0.000844		297554	'Csgalnact2'	mRNA	-0.693771	3.57e-33
298702	'Icam4'	mRNA	3.02314	1.81e-05		295701	'Tmx2'	mRNA	-0.280581	0.0104942			299828	'Atp23'	mRNA	0.820098	1.84e-06		297705	'Aebp2'	mRNA	-0.308291	0.000584
298705	'Raver1'	mRNA	0.272289	1.72e-05		29576	'Wisp2'	mRNA	-0.966584	3.09e-230			299857	'Shmt2'	mRNA	0.269542	1.1e-05		297728	'Ergic2'	mRNA	-0.246495	0.00298502
298762	'Cox7a2l'	mRNA	0.128054	0.0185068		29577	'Hes1'	mRNA	-2.12562	1.6e-117			299872	'Eif3el1'	mRNA	0.255767	3.64e-05		297758	'Terf1'	mRNA	-0.529142	0.00288519
298784	'Nlrc4'	mRNA	4.95051	0.0018111		29579	'Esyt1'	mRNA	-0.287006	1.16e-08			299897	'Trps1'	mRNA	0.540237	1.26e-13		297783	'Mybl1'	mRNA	-0.709803	2.49e-25
298792	'Ypel5'	mRNA	0.164035	0.0305647		29591	'Tgfbr1'	mRNA	-0.300988	1.41e-05			299899	'Eif3h'	mRNA	0.247853	0.000547		297865	'Dsel'	mRNA	-0.315413	0.000407
298845	'Emilin1'	mRNA	1.35965	0		29592	'Bcat1'	mRNA	-0.286904	3.25e-22			300015	'Them6'	mRNA	1.51607	0.000633		297893	'Hdac1'	mRNA	-0.163137	0.0233
298867	'Klhl29'	mRNA	0.566141	5.78e-07		295923	'Ndufs3'	mRNA	-0.250882	0.00412142			300030	'Rhpn1'	mRNA	1.39461	4.73e-06		297903	'Fam92a'	mRNA	-0.305645	0.00213702
298890	'Fam49a'	mRNA	1.4905	2.57e-15		29595	'Htr2a'	mRNA	-0.449977	0.0138326			300060	'Apol11a'	mRNA	4.69646	0.0223547		297930	'Wwp1'	mRNA	-0.261717	0.0176495
298917	'Iah1'	mRNA	0.613333	2.87e-13		295952	'RGD1309730'	mRNA	-0.904414	1.75e-12			300069	'Eif3l'	mRNA	0.180961	0.0119257		297954	'Fhl5'	mRNA	-3.70271	5.71e-08
298942	'Dld'	mRNA	0.274015	3.04e-06		29596	'Ifrd1'	mRNA	-0.3604	1.93e-16			300079	'Rpl3'	mRNA	0.432547	1.59e-18		297968	'Akirin2'	mRNA	-0.211283	0.0307825
298975	'Scin'	mRNA	1.29087	5.59e-103		29598	'Atp2b1'	mRNA	-0.125813	0.0255145			300115	'Arhgap8'	mRNA	2.33223	0.000653		298012	'Rad23b'	mRNA	-0.159406	0.00274434
298977	'Zfp277'	mRNA	0.323744	0.0112375		29600	'Atp2b4'	mRNA	-1.43518	3.11e-26			300125	'Ttc38'	mRNA	0.421314	0.00600449		298024	'Akap2'	mRNA	-0.813147	4.43e-71
298992	'Nova1'	mRNA	0.741465	0.000144		296049	'Emc4'	mRNA	-0.244285	9.45e-05			300126	'Gtse1'	mRNA	0.290253	0.00094		298033	'Snx30'	mRNA	-0.472475	2.63e-06
299050	'RGD1305089'	mRNA	0.419294	0.0286264		296050	'Emc7'	mRNA	-0.36422	4.45e-12			300177	'Irak4'	mRNA	0.308157	0.0180419		298066	'Erp44'	mRNA	-0.360426	1.01e-07
299138	'Six4'	mRNA	0.642596	5.41e-06		29606	'Pcsk7'	mRNA	-0.338288	2.82e-05			300186	'Amigo2'	mRNA	1.81589	0.000536		298068	'Sec61b'	mRNA	-0.248678	0.000906
299156	'Rab15'	mRNA	0.489169	0.000701		296076	'Srp14'	mRNA	-0.221204	0.00225367			300191	'Slc48a1'	mRNA	0.647804	7.08e-39		298069	'Col15a1'	mRNA	-1.7795	1.39e-12
299159	'Atp6v1d'	mRNA	0.269679	1.31e-08		296137	'Bub1'	mRNA	-0.302032	0.00903816			300215	'Lmbr1l'	mRNA	0.567657	0.0268274		298101	'Col27a1'	mRNA	-1.31644	9.05e-36
299188	'Zfyve1'	mRNA	0.506706	3.81e-09		296145	'Fbln7'	mRNA	-1.32487	1.44e-75			300242	'Krt7'	mRNA	0.974156	4.94e-26		298184	'Zdhhc21'	mRNA	-0.566635	2.07e-05
299197	'Arel1'	mRNA	0.355522	9.38e-09		29616	'Ptprm'	mRNA	-0.757753	3.34e-29			300253	'Eif4b'	mRNA	0.501543	5.45e-23		298185	'Frem1'	mRNA	-1.05345	0.000327
299204	'Nek9'	mRNA	0.230248	2.36e-05		296167	'Pank2'	mRNA	-0.287998	0.0156623			300258	'Myg1'	mRNA	0.31505	0.0162637		298201	'Fam214b'	mRNA	-0.180336	0.0219675
299236	'Flrt2'	mRNA	1.7762	0		296182	'Tmx4'	mRNA	-0.590589	3.18e-23			300474	'Adamts15'	mRNA	0.605933	2.62e-11		298280	'Slc35d1'	mRNA	-0.498022	5.49e-05
299274	'Serpina9'	mRNA	2.31175	0.0377843		296197	'Dstnl1'	mRNA	-1.50131	4.64e-55			300475	'Adamts8'	mRNA	2.84671	3.45e-201		298300	'Ttc22'	mRNA	-4.08773	1.66e-13
299339	'Tnfaip2'	mRNA	2.40123	7.5e-258		296219	'Nxt1'	mRNA	-0.450859	0.0253991			300516	'Tmem218'	mRNA	0.541501	0.0197411		298369	'Osbpl9'	mRNA	-0.542484	2.39e-21
299566	'Cyp4f39'	mRNA	5.40381	0.00120586		296259	'Acss1'	mRNA	-2.1162	1e-08			300517	'Hepacam'	mRNA	3.54308	0.00122195		298370	'Txndc12'	mRNA	-0.378539	1.68e-08
299609	'Abca7'	mRNA	0.749417	4.59e-10		29627	'Gria2'	mRNA	-4.21509	0.000197			300644	'Gramd1b'	mRNA	1.23898	0.00118963		298376	'Gpx7'	mRNA	-0.581378	2.41e-19
299611	'Apc2'	mRNA	0.691411	4.5e-08		296271	'Srxn1'	mRNA	-0.405742	1.05e-06			300668	'Dpagt1'	mRNA	0.339853	1.05e-05		298384	'RGD1559786'	mRNA	-0.274909	0.0297452
299612	'RGD1359127'	mRNA	0.276924	0.0277637		29628	'Gria3'	mRNA	-0.6651	6.6e-10			300675	'Ift46'	mRNA	0.534945	1.2e-08		298385	'Magoh'	mRNA	-0.39981	3.55e-05
299613	'Mex3d'	mRNA	0.193788	0.0376199		296302	'Eif2s2'	mRNA	-0.271622	6.51e-09			300732	'Pstpip1'	mRNA	2.44303	0.00276164		298400	'Creb3'	mRNA	-0.459197	7.53e-14
299618	'Mknk2'	mRNA	0.333324	3.23e-10		296313	'Myl9'	mRNA	-1.98921	0			300744	'Ubl7'	mRNA	0.174953	0.0341284		298404	'Arhgef39'	mRNA	-0.979376	9.08e-08
299737	'Ntn4'	mRNA	0.539628	4.85e-28		296315	'Rab5if'	mRNA	-0.449187	2.14e-14			300748	'Stoml1'	mRNA	0.291969	0.014473		298410	'Cmpk1'	mRNA	-0.183157	0.0132865
299800	'Tmem19'	mRNA	0.586792	1.11e-08		296344	'Mybl2'	mRNA	-0.365194	0.0109882			300763	'Lrrc49'	mRNA	0.291109	0.0193059		298487	'Cldn19'	mRNA	-2.74482	0.0439354
299825	'Gns'	mRNA	0.521086	9.67e-43		296349	'Ttpal'	mRNA	-0.210604	0.00079			300791	'Spg21'	mRNA	0.488294	8.74e-14		298500	'Smap2'	mRNA	-0.474683	4.12e-12
299827	'Tbk1'	mRNA	0.3412	0.000263		296350	'Serinc3'	mRNA	-0.741093	2.1e-95			300799	'Dapk2'	mRNA	1.64549	1.07e-06		298504	'Mfsd2a'	mRNA	-2.03221	0.000187
299828	'Atp23'	mRNA	0.844934	3.93e-07		296358	'Matn4'	mRNA	-1.95636	1.3e-15			300803	'Lactb'	mRNA	0.655266	7.31e-06		298544	'Sh3bgrl3'	mRNA	-0.247813	8.4e-06
299857	'Shmt2'	mRNA	0.14361	0.0103062		296368	'Ube2c'	mRNA	-0.642498	1.5e-10			300807	'Rora'	mRNA	0.326494	0.0370938		298596	'Sdhb'	mRNA	-0.18535	0.0455281
299872	'Eif3el1'	mRNA	0.152384	0.00246737		29637	'Hmgcs1'	mRNA	-0.12976	0.0244469			300850	'Gsta4'	mRNA	1.01197	0.0050178		298609	'Efhd2'	mRNA	-0.182087	0.00687004
299897	'Trps1'	mRNA	0.564776	3.53e-21		296371	'Pltp'	mRNA	-0.446876	3.43e-08			300866	'Lca5'	mRNA	1.04575	0.000716		298652	'Ube4b'	mRNA	-0.192271	0.00342513
299899	'Eif3h'	mRNA	0.203225	0.000487		296394	'Dpm1'	mRNA	-0.25624	0.00944751			300880	'Cep162'	mRNA	0.501713	0.00235018		298689	'Ube2j2'	mRNA	-0.221167	0.00509248
300015	'Them6'	mRNA	1.18563	0.0132633		296469	'Nkain4'	mRNA	-0.824521	2.65e-13			300886	'Mthfs'	mRNA	0.474498	0.00169416		298696	'Pin1'	mRNA	-0.220953	0.0286518
300030	'Rhpn1'	mRNA	1.02957	0.00177926		29647	'Cask'	mRNA	-0.305004	0.0111679			300900	'Plscr4'	mRNA	0.373846	0.0105173		298744	'Crim1'	mRNA	-0.633291	1.81e-43
300051	'Slc39a4'	mRNA	1.35328	0.0138059		296470	'Ppdpf'	mRNA	-0.23403	0.0175847			300947	'Tfdp2'	mRNA	1.26097	8.26e-42		298782	'Ttc27'	mRNA	-0.223995	0.0231988
300069	'Eif3l'	mRNA	0.122405	0.0311762		296501	'Hat1'	mRNA	-0.491631	3.38e-05			300955	'Nck1'	mRNA	0.724806	7.27e-14		298787	'Memo1'	mRNA	-0.425787	5.87e-06
300079	'Rpl3'	mRNA	0.306756	2.93e-22		296554	'Tubb4b'	mRNA	-0.138868	0.0010415			300980	'Dusp7'	mRNA	0.259444	0.00263509		29884	'Bok'	mRNA	-0.913989	1.91e-11
300095	'Srebf2'	mRNA	0.128916	0.0299554		296580	'Camsap1'	mRNA	-0.243125	0.00027			300983	'Abhd14b'	mRNA	0.579042	0.00105371		298848	'Mapre3'	mRNA	-0.615298	8.9e-09
300115	'Arhgap8'	mRNA	2.45998	0.000114		296601	'Mymk'	mRNA	-2.51967	8.68e-05			300985	'Parp3'	mRNA	0.895695	2.09e-39		298884	'Gen1'	mRNA	-0.684776	0.0227908
300125	'Ttc38'	mRNA	0.386635	0.00850108		296624	'Dolpp1'	mRNA	-0.634518	1.43e-06			300988	'Tex264'	mRNA	0.271676	1.83e-06		298906	'Pqlc3'	mRNA	-1.2181	1.1e-97
300177	'Irak4'	mRNA	0.268172	0.0299497		296654	'Gsn'	mRNA	-0.127573	0.0040509			300996	'Rbm5'	mRNA	0.162592	0.0486688		298914	'Itgb1bp1'	mRNA	-0.230388	0.0247544
300186	'Amigo2'	mRNA	1.93855	5.72e-05		296658	'Ndufa8'	mRNA	-0.196142	0.0198776			301000	'Uba7'	mRNA	3.55596	2.99e-10		299012	'Arhgap5'	mRNA	-0.581644	1.36e-21
300191	'Slc48a1'	mRNA	0.614685	4.5e-48		29669	'Psma2'	mRNA	-0.197903	0.00115219			301005	'Impdh2'	mRNA	0.151201	0.0427245		299075	'Trappc6b'	mRNA	-0.356356	0.000396
300215	'Lmbr1l'	mRNA	0.506237	0.0377236		296709	'Rpl35'	mRNA	-0.20099	1.09e-05			301007	'Wdr6'	mRNA	0.941893	1.96e-38		299104	'Fkbp3'	mRNA	-0.48832	1.18e-10
300242	'Krt7'	mRNA	0.989485	1.2e-32		296732	'Smarcd3'	mRNA	-1.17292	2.36e-52			301012	'Col7a1'	mRNA	3.08314	3.11e-20		299116	'Sav1'	mRNA	-0.200822	0.00666295
300253	'Eif4b'	mRNA	0.444026	1.07e-27		296741	'Fastk'	mRNA	-0.140184	0.0343845			301020	'Smarcc1'	mRNA	0.26201	0.000195		299127	'Jkamp'	mRNA	-0.238577	0.0345787
300443	'Plppr2'	mRNA	0.36374	0.0394494		296761	'Tmem60'	mRNA	-0.376119	0.00841297			301024	'Scap'	mRNA	0.33846	3.63e-07		299139	'Slc38a6'	mRNA	-0.583962	1.16e-06
300474	'Adamts15'	mRNA	0.666066	2.15e-21		296762	'Phtf2'	mRNA	-0.832094	9.34e-17			301038	'Ubp1'	mRNA	0.300727	0.000696		299145	'Rhoj'	mRNA	-0.424537	1.33e-10
300475	'Adamts8'	mRNA	2.78859	1.53e-194		29677	'Psmc3'	mRNA	-0.444002	9.07e-27			301128	'Kdm4b'	mRNA	0.48996	1.28e-08		299201	'Dlst'	mRNA	-0.144953	0.0214797
300516	'Tmem218'	mRNA	0.558002	0.0122691		296789	'Sema3e'	mRNA	-0.944961	7.16e-45			301131	'Tnfaip8l1'	mRNA	1.85374	1.68e-12		299209	'Ift43'	mRNA	-0.655595	2.49e-06
300517	'Hepacam'	mRNA	3.30894	0.00356922		29688	'Minpp1'	mRNA	-0.384789	1.25e-13			301221	'Mocs1'	mRNA	1.07608	4.22e-43		299261	'Moap1'	mRNA	-0.439252	0.0131006
300644	'Gramd1b'	mRNA	1.30012	0.000175		296883	'Rpa3'	mRNA	-0.830062	7.71e-08			301252	'Hsp90ab1'	mRNA	0.315582	1.52e-13		299266	'Asb2'	mRNA	-2.14126	3.02e-10
300668	'Dpagt1'	mRNA	0.349367	2.09e-07		296925	'Aass'	mRNA	-1.40599	0.0207559			301265	'Pla2g7'	mRNA	1.2243	4.76e-09		299269	'Ifi27l2b'	mRNA	-0.63553	0.0490923
300673	'Bcl9l'	mRNA	0.115428	0.0312153		29693	'Atp2a2'	mRNA	-0.0834631	0.0332268			301345	'Cnnm3'	mRNA	0.652543	9.15e-10		299270	'Serpina6'	mRNA	-1.25262	0.00374979
300675	'Ift46'	mRNA	0.367728	3.7e-05		296956	'Ube2h'	mRNA	-0.408375	7.1e-19			301346	'Sema4c'	mRNA	0.614687	2.2e-05		299295	'Setd3'	mRNA	-0.357961	1.35e-07
300732	'Pstpip1'	mRNA	2.50667	0.000841		29700	'Pcbd1'	mRNA	-1.00491	3.48e-09			301363	'Map4k4'	mRNA	0.214189	0.000195		299305	'Jade3'	mRNA	-1.26925	6.76e-12
300763	'Lrrc49'	mRNA	0.286002	0.0144868		297099	'Hoxa9'	mRNA	-0.403091	0.00407521			301378	'Mettl21c'	mRNA	4.40367	0.0475679		299356	'Syne3'	mRNA	-0.496779	0.00394475
300791	'Spg21'	mRNA	0.386853	8.1e-12		297113	'Gars'	mRNA	-0.344196	9.95e-19			301516	'Stk36'	mRNA	0.72673	0.000149		299488	'Esyt2'	mRNA	-0.625327	2.61e-35
300799	'Dapk2'	mRNA	1.93463	1.39e-10		297123	'Fkbp9'	mRNA	-0.136831	0.00033			301517	'Cyp27a1'	mRNA	1.53077	0.000162		299507	'Asnsd1'	mRNA	-0.250062	0.00463002
300803	'Lactb'	mRNA	0.552857	0.00011		29715	'Slc8a1'	mRNA	-2.40114	6.67e-72			301525	'Glb1l'	mRNA	0.557671	2.68e-22		299514	'Mterf3'	mRNA	-0.419158	0.000316
300807	'Rora'	mRNA	0.468326	0.00032		29717	'Cacna1g'	mRNA	-0.951043	6.82e-08			301529	'Dnpep'	mRNA	0.186296	0.0200911		299602	'Cdc34'	mRNA	-0.256585	0.0164029
300836	'Fam214a'	mRNA	0.244632	0.0389966		297176	'Mad2l1'	mRNA	-0.321215	0.0491792			301570	'Sp110'	mRNA	0.983094	4.78e-20		299626	'Gadd45b'	mRNA	-0.479805	2.74e-10
300850	'Gsta4'	mRNA	0.775502	0.0361334		29733	'S1pr1'	mRNA	-2.77641	2.93e-95			301575	'Itm2c'	mRNA	0.692165	6.26e-49		299643	'Ndufa7'	mRNA	-0.303104	0.00233107
300866	'Lca5'	mRNA	1.00964	0.000593		297334	'Mrpl35'	mRNA	-0.37306	0.00144153			301624	'D2hgdh'	mRNA	0.546255	0.00391534		299694	'Nuak1'	mRNA	-0.311296	0.000128
300880	'Cep162'	mRNA	0.479469	0.00268298		297337	'Rnf181'	mRNA	-0.521679	6.74e-16			301674	'Fbxo11'	mRNA	0.30107	0.000118		299730	'Nedd1'	mRNA	-0.356497	0.0329381
300886	'Mthfs'	mRNA	0.47756	0.000613		297387	'Mob1a'	mRNA	-0.134589	0.0245313			301709	'Arhgap28'	mRNA	2.64921	1.1e-36		299739	'Ndufa12'	mRNA	-0.463201	3.28e-06
300900	'Plscr4'	mRNA	0.442021	0.000555		297388	'Bola3'	mRNA	-0.562762	1.81e-08			301965	'Tert'	mRNA	0.840344	0.00964667		299799	'Rab21'	mRNA	-0.190704	0.0159667
300947	'Tfdp2'	mRNA	1.20863	2.94e-42		297393	'Nagk'	mRNA	-0.278025	8.14e-05			302415	'Foxo4'	mRNA	0.763099	1.48e-11		299830	'Lrig3'	mRNA	-0.785292	2.46e-37
300955	'Nck1'	mRNA	0.702026	2.48e-15		297406	'Cct7'	mRNA	-0.0996935	0.0403968			302502	'Cul4b'	mRNA	0.420688	2.9e-08		299864	'Ebag9'	mRNA	-0.272201	0.0383654
300980	'Dusp7'	mRNA	0.234627	0.00231288		297415	'Fam136a'	mRNA	-0.335549	0.00509004			302559	'Wdr45'	mRNA	0.457752	0.000178		299907	'Ext1'	mRNA	-0.51555	1.61e-14
300983	'Abhd14b'	mRNA	0.643836	0.000141		297444	'Cfap100'	mRNA	-1.67111	3.4e-31			302669	'Car5b'	mRNA	0.491101	0.0025147		299923	'Ndrg1'	mRNA	-1.71449	4.68e-120
300985	'Parp3'	mRNA	0.82661	3.04e-46		297455	'Lsm3'	mRNA	-0.436034	0.0042445			302678	'Syap1'	mRNA	0.252767	0.00025		299940	'Sntb1'	mRNA	-1.27301	4.62e-13
300988	'Tex264'	mRNA	0.153595	0.00153862		297459	'Mrps25'	mRNA	-0.295485	0.0291927			302855	'Rbmx'	mRNA	0.173865	0.0390584		299954	'Ndufb9'	mRNA	-0.402837	2.83e-07
300996	'Rbm5'	mRNA	0.157386	0.022295		29747	'Kcnmb1'	mRNA	-1.49696	6.13e-05			302884	'MGC105649'	mRNA	2.29894	1.67e-57		300033	'Eef1d'	mRNA	-0.253022	1.99e-05
301000	'Uba7'	mRNA	3.43692	6.49e-10		29748	'Ppp3r1'	mRNA	-0.176051	0.000294			302890	'Cpped1'	mRNA	1.88293	1.55e-70		300047	'Cyc1'	mRNA	-0.399136	5.12e-07
301004	'Qrich1'	mRNA	0.158256	0.0335616		297480	'Foxp1'	mRNA	-0.158019	0.00169412			302937	'Anks3'	mRNA	0.630493	2.65e-05		300120	'Fam118a'	mRNA	-0.319546	0.0307955
301007	'Wdr6'	mRNA	0.749477	5.75e-27		297504	'Edem1'	mRNA	-0.496346	5.95e-34			302938	'Mgrn1'	mRNA	0.181401	0.00827648		300129	'Cerk'	mRNA	-0.526652	4.09e-11
301012	'Col7a1'	mRNA	2.75497	4.81e-15		297518	'Arpc4'	mRNA	-0.169541	0.000673			302946	'Glis2'	mRNA	0.294339	0.00104985		300147	'Sbf1'	mRNA	-0.161772	0.0250306
301020	'Smarcc1'	mRNA	0.27967	9.18e-07		297522	'Sec13'	mRNA	-0.263753	1.08e-05			302969	'Srrm2'	mRNA	0.190478	0.0279535		300160	'Lrrk2'	mRNA	-0.790833	3.11e-16
301024	'Scap'	mRNA	0.338727	5.78e-10		297554	'Csgalnact2'	mRNA	-0.633302	1.25e-38			302972	'Amdhd2'	mRNA	0.71904	3.6e-12		300218	'Tuba1c'	mRNA	-0.297464	5.06e-08
301038	'Ubp1'	mRNA	0.379048	5.04e-07		297705	'Aebp2'	mRNA	-0.277084	0.000524			302973	'Abca3'	mRNA	0.271152	0.00330072		300219	'Troap'	mRNA	-0.370301	0.0451241
301113	'Slc25a23'	mRNA	3.69476	0.00264047		297728	'Ergic2'	mRNA	-0.196127	0.00750409			302982	'Eme2'	mRNA	0.4359	0.00013		300225	'Fmnl3'	mRNA	-0.555171	1.06e-12
301119	'Mllt1'	mRNA	0.170088	0.0188492		297758	'Terf1'	mRNA	-0.559994	0.00124179			302998	'Mettl26'	mRNA	0.798989	1.27e-05		300228	'Lima1'	mRNA	-0.348526	1.29e-10
301128	'Kdm4b'	mRNA	0.347406	1.8e-05		297783	'Mybl1'	mRNA	-0.633598	7.45e-28			303004	'Tmem8a'	mRNA	0.519811	2.67e-06		300266	'Cbx5'	mRNA	-0.470709	0.00391137
301131	'Tnfaip8l1'	mRNA	1.83923	3.67e-13		297799	'Mrpl15'	mRNA	-0.277473	0.00453479			303008	'Rhbdf1'	mRNA	0.482557	3.69e-10		300284	'Alg13'	mRNA	-0.424302	0.0343604
301221	'Mocs1'	mRNA	1.07312	7.46e-47		297865	'Dsel'	mRNA	-0.223444	0.00545447			303016	'Crebrf'	mRNA	0.858337	4.82e-14		300289	'Amot'	mRNA	-0.464276	2.16e-09
301252	'Hsp90ab1'	mRNA	0.267127	6.29e-19		297893	'Hdac1'	mRNA	-0.167491	0.00394474			303021	'Sh3pxd2b'	mRNA	0.808659	1.98e-10		300438	'Ldlr'	mRNA	-0.488634	1.65e-16
301265	'Pla2g7'	mRNA	1.37957	6.8e-12		297903	'Fam92a'	mRNA	-0.321683	0.000165			303059	'Ccnjl'	mRNA	1.34929	0.0360586		300455	'Bmper'	mRNA	-2.33546	4.09e-56
301345	'Cnnm3'	mRNA	0.586966	7.21e-09		297930	'Wwp1'	mRNA	-0.211579	0.0497026			303090	'Irgm'	mRNA	1.46408	9.18e-18		300463	'Herpud2'	mRNA	-0.342051	1.85e-06
301346	'Sema4c'	mRNA	0.600316	6.26e-06		297954	'Fhl5'	mRNA	-3.54422	5.86e-08			303100	'Mgat4b'	mRNA	0.276823	0.000393		300472	'Vps26b'	mRNA	-0.315409	1.14e-06
301363	'Map4k4'	mRNA	0.28216	6.57e-15		297968	'Akirin2'	mRNA	-0.206841	0.0143562			303112	'N4bp3'	mRNA	1.3406	2.26e-06		300519	'Esam'	mRNA	-2.11511	6.93e-07
301388	'Mfsd6'	mRNA	0.517935	0.0014548		297990	'Ndufb6'	mRNA	-0.352735	5.42e-05			303113	'Jade2'	mRNA	1.03514	6.74e-18		300652	'Sorl1'	mRNA	-1.23795	0.00034
301415	'Ankrd44'	mRNA	0.618024	0.0053457		298012	'Rad23b'	mRNA	-0.1266	0.00117875			303163	'Igtp'	mRNA	2.36211	2.2e-47		300666	'C2cd2l'	mRNA	-0.417494	1.29e-05
301516	'Stk36'	mRNA	0.706406	7.2e-05		298024	'Akap2'	mRNA	-0.65363	1.19e-104			303185	'Flcn'	mRNA	0.319081	0.000336		300674	'Arcn1'	mRNA	-0.132679	0.00886108
301517	'Cyp27a1'	mRNA	1.06098	0.0192642		298033	'Snx30'	mRNA	-0.295746	0.000314			303206	'Ulk2'	mRNA	0.206489	0.0172945		300677	'Atp5mg'	mRNA	-0.188052	0.0211094
301525	'Glb1l'	mRNA	0.485503	4.24e-28		298066	'Erp44'	mRNA	-0.349369	2.8e-12			303222	'Arhgap44'	mRNA	0.813066	1.89e-05		300689	'Rexo2'	mRNA	-0.627835	8.7e-29
301529	'Dnpep'	mRNA	0.166352	0.0150171		298068	'Sec61b'	mRNA	-0.323818	1.63e-09			303238	'Ctc1'	mRNA	0.242179	0.0395536		300713	'Slc35f2'	mRNA	-0.611326	0.0391545
301570	'Sp110'	mRNA	0.956877	6.86e-22		298069	'Col15a1'	mRNA	-1.62172	1.52e-112			303251	'Dvl2'	mRNA	0.250958	0.0341284		300733	'Tspan3'	mRNA	-0.3704	1.42e-08
301575	'Itm2c'	mRNA	0.664875	9.46e-71		298101	'Col27a1'	mRNA	-1.15292	2.98e-35			303259	'Mink1'	mRNA	0.25429	0.00436389		300786	'Clpx'	mRNA	-0.227165	0.0434564
301624	'D2hgdh'	mRNA	0.428383	0.019716		298184	'Zdhhc21'	mRNA	-0.409142	0.000752			303285	'Traf4'	mRNA	1.47401	5.34e-34		300811	'Bnip2'	mRNA	-0.1719	0.00499605
301674	'Fbxo11'	mRNA	0.283691	3.33e-05		298185	'Frem1'	mRNA	-1.28463	2.44e-06			303292	'Ankfy1'	mRNA	0.218505	0.0033357		300838	'Tmod3'	mRNA	-0.168615	0.0190325
301709	'Arhgap28'	mRNA	2.58268	7.73e-40		298280	'Slc35d1'	mRNA	-0.506347	1.01e-05			303312	'Wdr81'	mRNA	0.609162	7.07e-13		300849	'Fbxo9'	mRNA	-0.343726	0.0150706
302288	'Fem1c'	mRNA	0.187459	0.0381083		298300	'Ttc22'	mRNA	-4.20801	3.55e-14			303313	'Scarf1'	mRNA	1.40829	8.81e-13		300860	'Senp6'	mRNA	-0.171857	0.0274573
302415	'Foxo4'	mRNA	0.676948	9.48e-11		298369	'Osbpl9'	mRNA	-0.60433	5.12e-31			303336	'Wsb1'	mRNA	0.3307	6e-07		300870	'Tent5a'	mRNA	-0.246846	0.000134
302470	'F8'	mRNA	0.224522	0.00238114		298370	'Txndc12'	mRNA	-0.429256	1.1e-14			303356	'Tmem98'	mRNA	0.23773	0.010126		300888	'Tmed3'	mRNA	-0.213342	0.000662
302502	'Cul4b'	mRNA	0.44072	1.31e-11		298376	'Gpx7'	mRNA	-0.595012	1.45e-30			303377	'Slfn5'	mRNA	1.22883	2.07e-52		300901	'Plod2'	mRNA	-0.567502	7.46e-45
302559	'Wdr45'	mRNA	0.412653	0.000308		298385	'Magoh'	mRNA	-0.45679	5.35e-08			303378	'Slfn13'	mRNA	0.957965	1.83e-26		300948	'Rnf7'	mRNA	-0.330536	0.0125922
302678	'Syap1'	mRNA	0.289481	9.18e-07		298400	'Creb3'	mRNA	-0.430653	1.83e-17			303380	'Slfn2'	mRNA	2.72851	3.89e-126		300950	'Spsb4'	mRNA	-1.31975	1.63e-07
302811	'Elf4'	mRNA	0.258314	0.0340172		298404	'Arhgef39'	mRNA	-1.14318	3.01e-11			303399	'Tbx4'	mRNA	1.09167	1.54e-28		301008	'P4htm'	mRNA	-0.607463	4.05e-06
302884	'MGC105649'	mRNA	2.07053	1.37e-53		298410	'Cmpk1'	mRNA	-0.19984	0.000725			303439	'Mmd'	mRNA	0.405689	2.58e-09		301016	'Spink8'	mRNA	-1.66333	0.0149646
302890	'Cpped1'	mRNA	1.68926	9.42e-59		298451	'Atp6v0b'	mRNA	-0.240467	0.0261091			303443	'Stxbp4'	mRNA	0.321139	0.00903854		301033	'Lrrc2'	mRNA	-1.3903	0.032579
302937	'Anks3'	mRNA	0.6182	4.98e-06		298500	'Smap2'	mRNA	-0.478824	1.28e-15			303497	'Osbpl7'	mRNA	0.480279	0.00563913		301035	'Lrrfip2'	mRNA	-0.444572	2.07e-05
302938	'Mgrn1'	mRNA	0.184901	0.000457		298504	'Mfsd2a'	mRNA	-1.66538	0.000309			303504	'Mllt6'	mRNA	0.636841	4.39e-07		301039	'Susd5'	mRNA	-3.68679	0
302946	'Glis2'	mRNA	0.316777	1.72e-05		298508	'Ppie'	mRNA	-0.328224	0.0130706			303518	'Smarce1'	mRNA	0.304726	1.59e-07		301164	'Kat2b'	mRNA	-0.402719	5.26e-06
302969	'Srrm2'	mRNA	0.201086	1.37e-06		298544	'Sh3bgrl3'	mRNA	-0.336723	3.62e-14			303538	'Dhx58'	mRNA	1.93371	0.00017		301242	'Ptk7'	mRNA	-0.65129	1.74e-30
302972	'Amdhd2'	mRNA	0.594511	9.65e-10		298596	'Sdhb'	mRNA	-0.232043	0.000736			303539	'Kat2a'	mRNA	0.297893	0.00512056		301337	'Plekhb2'	mRNA	-0.233272	0.000196
302973	'Abca3'	mRNA	0.317356	7.42e-06		298609	'Efhd2'	mRNA	-0.140118	0.0132182			303547	'Ezh1'	mRNA	0.332655	0.000625		301365	'Il18r1'	mRNA	-3.42404	8.92e-23
302982	'Eme2'	mRNA	0.285866	0.0145427		298652	'Ube4b'	mRNA	-0.171414	0.00102013			303554	'Nbr1'	mRNA	0.53846	3.77e-23		301373	'Tgfbrap1'	mRNA	-0.259533	0.00173038
302995	'Haghl'	mRNA	0.655726	0.0150973		298675	'Rer1'	mRNA	-0.151498	0.0153651			303567	'Tmub2'	mRNA	0.275125	0.00430033		301374	'RGD1310553'	mRNA	-0.474063	0.000208
302998	'Mettl26'	mRNA	0.469415	0.0162546		298683	'Vwa1'	mRNA	-0.264643	0.0230431			303583	'Arhgap27'	mRNA	1.47279	2.99e-10		301416	'Coq10b'	mRNA	-0.602802	3.7e-10
303002	'Rab11fip3'	mRNA	0.206105	0.00770376		298687	'Aurkaip1'	mRNA	-0.244472	0.000403			303584	'Plekhm1'	mRNA	0.297134	0.0206996		301432	'Ppil3'	mRNA	-0.357515	0.0276836
303004	'Tmem8a'	mRNA	0.487893	7e-07		298696	'Pin1'	mRNA	-0.229136	0.00760593			303599	'Tanc2'	mRNA	0.541329	0.0002		301489	'Pi15'	mRNA	-2.76788	6.72e-08
303008	'Rhbdf1'	mRNA	0.440311	1.23e-10		298700	'Eif3g'	mRNA	-0.143991	0.0459274			303602	'Dcaf7'	mRNA	0.300552	0.00111694		301509	'Tns1'	mRNA	-1.19884	4.93e-78
303016	'Crebrf'	mRNA	0.948347	1.22e-20		298744	'Crim1'	mRNA	-0.461259	1.18e-54			303617	'Bptf'	mRNA	0.232599	0.0204183		301510	'Rufy4'	mRNA	-3.26952	0.0218783
303021	'Sh3pxd2b'	mRNA	0.97833	7.11e-20		298782	'Ttc27'	mRNA	-0.186527	0.0353951			303653	'Cdc42ep4'	mRNA	0.498619	8.8e-07		301511	'Arpc2'	mRNA	-0.315382	3.24e-09
303057	'Slu7'	mRNA	0.22468	0.00955089		298787	'Memo1'	mRNA	-0.394188	3.75e-07			303669	'Nat9'	mRNA	0.264692	0.0476696		301549	'Wdfy1'	mRNA	-0.534267	6.14e-14
303059	'Ccnjl'	mRNA	1.53979	0.00539415		298801	'Clip4'	mRNA	-1.3091	0.0364907			303670	'Tmem104'	mRNA	0.246648	0.0139305		301574	'Cab39'	mRNA	-0.138607	0.0456748
303090	'Irgm'	mRNA	1.4848	2.65e-19		29884	'Bok'	mRNA	-0.97432	2.04e-15			303690	'Rhbdf2'	mRNA	1.78653	2.41e-39		301595	'Ugt1a8'	mRNA	-2.00522	0.0314738
303100	'Mgat4b'	mRNA	0.280794	4.83e-05		298848	'Mapre3'	mRNA	-0.641992	5.29e-11			303692	'St6galnac2'	mRNA	0.975138	0.00217157		301634	'Fam174a'	mRNA	-0.442082	0.000314
303112	'N4bp3'	mRNA	1.4166	1.09e-07		298906	'Pqlc3'	mRNA	-1.08779	2.16e-187			303698	'Pgs1'	mRNA	0.261493	0.010856		301676	'Foxn2'	mRNA	-0.449476	9.54e-07
303113	'Jade2'	mRNA	0.93535	3.31e-17		298914	'Itgb1bp1'	mRNA	-0.243891	0.00716406			303701	'C1qtnf1'	mRNA	0.938361	3.26e-37		301701	'Ndc80'	mRNA	-0.31875	0.0279393
303163	'Igtp'	mRNA	2.36209	1.23e-53		299012	'Arhgap5'	mRNA	-0.328455	1.29e-11			303702	'Engase'	mRNA	0.894505	8.48e-10		301737	'Fer'	mRNA	-0.249612	0.0218327
303185	'Flcn'	mRNA	0.326139	3.82e-05		299075	'Trappc6b'	mRNA	-0.343275	0.000163			303730	'Cbx2'	mRNA	0.886204	0.0103703		302022	'LOC302022'	mRNA	-0.864833	3.02e-05
303193	'Alkbh5'	mRNA	0.286209	0.0296811		299104	'Fkbp3'	mRNA	-0.473022	1.05e-16			303735	'Rnf213'	mRNA	1.30439	2.67e-26		302248	'Nid2'	mRNA	-0.401373	4.06e-17
303206	'Ulk2'	mRNA	0.302922	3.88e-06		299116	'Sav1'	mRNA	-0.191064	0.00190269			303749	'Ogfod3'	mRNA	0.869368	5.88e-08		302313	'Tspan6'	mRNA	-0.468809	1.58e-10
303222	'Arhgap44'	mRNA	0.856015	4.36e-06		299127	'Jkamp'	mRNA	-0.220904	0.0234712			303792	'Klhl22'	mRNA	0.222725	0.00769137		302363	'Sh3bgrl'	mRNA	-0.582561	7.78e-33
303238	'Ctc1'	mRNA	0.24293	0.0220664		299139	'Slc38a6'	mRNA	-0.559176	1.58e-07			303798	'Arvcf'	mRNA	0.366186	0.0326453		302377	'RGD1560455'	mRNA	-1.51406	8.41e-25
303241	'Chd3'	mRNA	0.244554	1.09e-07		299145	'Rhoj'	mRNA	-0.36145	1.81e-11			303803	'Klhl24'	mRNA	0.925753	7.72e-32		302378	'Lpar4'	mRNA	-0.835337	0.00885706
303251	'Dvl2'	mRNA	0.219473	0.0487859		299153	'Ppp1r36'	mRNA	-0.284075	0.0383673			303836	'Bcl6'	mRNA	1.08701	2.52e-22		302396	'Nexmif'	mRNA	-0.885406	2.7e-22
303259	'Mink1'	mRNA	0.260306	0.00051		299201	'Dlst'	mRNA	-0.127108	0.013695			303888	'Osbpl11'	mRNA	0.307797	0.00106513		302405	'Pabpc1l2a'	mRNA	-0.839736	0.000896
303281	'Supt6h'	mRNA	0.147778	0.00155748		299209	'Ift43'	mRNA	-0.676267	3e-07			303903	'Parp14'	mRNA	2.51101	4.91e-164		302422	'Pdzd11'	mRNA	-0.241912	0.0226146
303285	'Traf4'	mRNA	1.37696	1.23e-30		299266	'Asb2'	mRNA	-2.00107	1.11e-09			303905	'Parp9'	mRNA	1.8097	1.7e-43		302489	'Hs6st2'	mRNA	-0.290425	9.56e-08
303292	'Ankfy1'	mRNA	0.299727	3.57e-06		299269	'Ifi27l2b'	mRNA	-0.984694	0.00114124			303963	'Dzip3'	mRNA	0.354526	0.00798019		302499	'C1galt1c1'	mRNA	-0.419797	0.00153221
303312	'Wdr81'	mRNA	0.559578	3.8e-18		299295	'Setd3'	mRNA	-0.331705	3.03e-08			304005	'Nfkbiz'	mRNA	1.54309	2.09e-48		302528	'RGD1559951'	mRNA	-0.245228	0.0331528
303313	'Scarf1'	mRNA	1.31679	3.52e-11		299305	'Jade3'	mRNA	-1.05229	1.25e-09			304063	'Ets2'	mRNA	0.591966	1.2e-06		302562	'Plp2'	mRNA	-0.639771	1.24e-31
303336	'Wsb1'	mRNA	0.376209	1.44e-11		299356	'Syne3'	mRNA	-0.465118	0.00074			304091	'Il10rb'	mRNA	0.247204	0.00844041		302640	'Acot9'	mRNA	-0.247973	0.00921242
303377	'Slfn5'	mRNA	1.26496	9.42e-74		299488	'Esyt2'	mRNA	-0.50077	1.54e-39			304127	'Bach1'	mRNA	0.755158	3.01e-12		302642	'Sat1'	mRNA	-0.223914	0.0011835
303378	'Slfn13'	mRNA	0.93556	9.48e-32		299507	'Asnsd1'	mRNA	-0.267012	0.000401			304135	'Adamts5'	mRNA	1.37259	6.56e-48		302697	'Eif1ax'	mRNA	-0.375385	6.92e-09
303380	'Slfn2'	mRNA	2.68337	3.23e-130		299514	'Mterf3'	mRNA	-0.426398	2.81e-05			304204	'Snapc2'	mRNA	0.724856	7.17e-09		302703	'Klhl34'	mRNA	-1.25172	0.0163705
303399	'Tbx4'	mRNA	1.12018	5.67e-38		299602	'Cdc34'	mRNA	-0.348587	7.88e-05			304277	'Cpsf4'	mRNA	0.342897	0.00700705		302711	'Tbl1x'	mRNA	-0.398637	1.33e-10
303407	'Gdpd1'	mRNA	0.61665	0.00424051		299626	'Gadd45b'	mRNA	-0.291579	1.88e-05			304285	'Tecpr1'	mRNA	0.477433	2.71e-06		302808	'Zdhhc9'	mRNA	-0.309061	0.000489
303419	'Cuedc1'	mRNA	0.290382	0.0481357		299643	'Ndufa7'	mRNA	-0.379571	1.29e-05			304286	'Lmtk2'	mRNA	0.490021	1.93e-08		302810	'Bcorl1'	mRNA	-0.386311	0.0199676
303439	'Mmd'	mRNA	0.4793	3.32e-16		299694	'Nuak1'	mRNA	-0.14936	0.023852			304293	'Zfp316'	mRNA	0.402543	0.0310036		302863	'Slc9a6'	mRNA	-0.515891	5.68e-07
303443	'Stxbp4'	mRNA	0.344016	0.00134044		299706	'Nup37'	mRNA	-0.322628	0.0244469			304297	'Sdk1'	mRNA	0.696698	4.49e-09		302864	'Mmgt1'	mRNA	-0.219673	0.0153097
303478	'Ube2z'	mRNA	0.155186	0.00151566		299732	'Lta4h'	mRNA	-0.17318	0.0435118			304315	'Ttyh3'	mRNA	0.880984	4.55e-26		302934	'Ppl'	mRNA	-1.54577	0.00360944
303497	'Osbpl7'	mRNA	0.450231	0.00527168		299739	'Ndufa12'	mRNA	-0.506939	3.69e-09			304317	'Amz1'	mRNA	1.34111	5.37e-15		302935	'Ubn1'	mRNA	-0.19763	0.016244
303504	'Mllt6'	mRNA	0.762367	3.39e-15		299743	'Mrpl42'	mRNA	-0.397677	0.00545857			304337	'Zfp68'	mRNA	0.406996	0.000613		302965	'Tnfrsf12a'	mRNA	-0.755286	2.6e-41
303518	'Smarce1'	mRNA	0.318541	1.57e-11		299830	'Lrig3'	mRNA	-0.758495	1.69e-46			304344	'Ap4m1'	mRNA	0.646963	0.000377		302967	'Paqr4'	mRNA	-1.06397	2.98e-23
303538	'Dhx58'	mRNA	1.64466	0.00240413		299907	'Ext1'	mRNA	-0.547531	3.43e-25			304361	'Mepce'	mRNA	0.695015	3.35e-05		302977	'Rnf151'	mRNA	-0.882473	0.0298917
303539	'Kat2a'	mRNA	0.257394	0.00940265		299923	'Ndrg1'	mRNA	-1.84869	1.92e-171			304378	'Gigyf1'	mRNA	0.572232	2.3e-08		302983	'Mapk8ip3'	mRNA	-0.56968	4.52e-11
303547	'Ezh1'	mRNA	0.255748	0.00535171		299940	'Sntb1'	mRNA	-1.27935	3.39e-14			304396	'Lrwd1'	mRNA	0.319217	0.0149339		302986	'Telo2'	mRNA	-0.664958	1.55e-08
303554	'Nbr1'	mRNA	0.491015	1.06e-30		299954	'Ndufb9'	mRNA	-0.450831	1.36e-14			304470	'Sbno1'	mRNA	0.231034	0.00199898		303068	'Adam19'	mRNA	-0.98821	2.03e-69
303567	'Tmub2'	mRNA	0.234722	0.00904483		300033	'Eef1d'	mRNA	-0.291105	1.09e-08			304485	'Hvcn1'	mRNA	3.79023	1.45e-140		303070	'Nipal4'	mRNA	-1.84068	0.00123624
303583	'Arhgap27'	mRNA	1.45128	8.61e-11		300047	'Cyc1'	mRNA	-0.380788	1.4e-09			304486	'Tctn1'	mRNA	2.07383	2.9e-133		303089	'Trim7'	mRNA	-0.846929	1.13e-09
303584	'Plekhm1'	mRNA	0.362734	0.000128		300084	'Rbx1'	mRNA	-0.263223	0.00350177			304500	'Acad10'	mRNA	0.552908	0.0470002		303132	'Aff4'	mRNA	-0.269326	7.34e-05
303599	'Tanc2'	mRNA	0.549216	7.02e-05		300111	'Samm50'	mRNA	-0.172634	0.0170494			304507	'Oas1i'	mRNA	2.47714	0.0172168		303135	'Sept8'	mRNA	-0.546234	1.09e-32
303602	'Dcaf7'	mRNA	0.306084	4.08e-05		300120	'Fam118a'	mRNA	-0.277745	0.0405344			304529	'Vsig10'	mRNA	0.235447	0.00183129		303158	'Larp1'	mRNA	-0.179045	0.00155286
303617	'Bptf'	mRNA	0.264282	7.7e-05		300129	'Cerk'	mRNA	-0.396058	3.03e-08			304547	'Tchp'	mRNA	0.339657	0.0352994		303165	'Zfp672'	mRNA	-0.438617	0.000914
303653	'Cdc42ep4'	mRNA	0.445891	1.4e-06		300147	'Sbf1'	mRNA	-0.136847	0.0122313			304549	'Oasl2'	mRNA	1.46356	8.9e-13		303200	'Map2k3'	mRNA	-0.219245	0.000567
303670	'Tmem104'	mRNA	0.224604	0.00434162		300160	'Lrrk2'	mRNA	-0.706895	1.03e-15			304555	'Hps4'	mRNA	0.462008	0.00212109		303208	'Specc1'	mRNA	-0.484863	2.68e-13
303690	'Rhbdf2'	mRNA	1.77996	6.28e-42		300218	'Tuba1c'	mRNA	-0.332632	9.99e-18			304567	'Pus1'	mRNA	0.43007	0.0027233		303214	'Trim16'	mRNA	-1.2261	6.79e-06
303692	'St6galnac2'	mRNA	0.995102	0.000591		300219	'Troap'	mRNA	-0.480458	0.00254516			304569	'Ep400'	mRNA	0.240994	0.0196968		303218	'Hs3st3b1'	mRNA	-0.959264	4.13e-05
303698	'Pgs1'	mRNA	0.273263	0.00193008		300225	'Fmnl3'	mRNA	-0.613079	7.12e-19			304572	'Fbrsl1'	mRNA	1.09363	2.32e-28		303260	'Spag7'	mRNA	-0.345395	0.0029109
303701	'C1qtnf1'	mRNA	0.983021	1.6e-49		300228	'Lima1'	mRNA	-0.238721	1.71e-08			304581	'Tmem119'	mRNA	0.501741	2.9e-12		303298	'Rap1gap2'	mRNA	-1.19533	2.85e-24
303702	'Engase'	mRNA	0.705168	1.02e-06		300266	'Cbx5'	mRNA	-0.387959	0.00703144			304591	'Dtx2'	mRNA	0.617749	1.23e-06		303311	'Rtn4rl1'	mRNA	-3.45733	3.31e-26
303730	'Cbx2'	mRNA	0.737591	0.0314038		300284	'Alg13'	mRNA	-0.487391	0.00644877			304592	'Orai2'	mRNA	0.671483	9.91e-14		303330	'Tmem97'	mRNA	-0.447994	4.87e-09
303735	'Rnf213'	mRNA	1.22698	1.39e-53		300289	'Amot'	mRNA	-0.239309	0.000385			304608	'Mmp19'	mRNA	0.328898	5.76e-07		303348	'Atad5'	mRNA	-0.506909	0.0466472
303749	'Ogfod3'	mRNA	0.830933	3.64e-08		300438	'Ldlr'	mRNA	-0.467065	1.56e-22			304645	'Tbc1d9'	mRNA	0.750976	1.38e-05		303351	'Rhot1'	mRNA	-0.277798	0.0019199
303787	'Slc7a4'	mRNA	1.08727	0.0434483		300455	'Bmper'	mRNA	-2.15854	1.69e-55			304655	'Zswim4'	mRNA	1.20087	6.36e-38		303403	'Med13'	mRNA	-0.21851	0.0392495
303792	'Klhl22'	mRNA	0.166359	0.032562		300463	'Herpud2'	mRNA	-0.329886	1.39e-07			304669	'Hook2'	mRNA	1.02552	2.18e-08		303456	'Utp18'	mRNA	-0.603203	5.21e-06
303798	'Arvcf'	mRNA	0.44134	0.0048485		300472	'Vps26b'	mRNA	-0.273715	3.11e-07			304719	'Ercc4'	mRNA	0.685345	4.5e-05		303468	'Sgca'	mRNA	-0.689385	0.000516
303803	'Klhl24'	mRNA	0.952924	2.21e-41		300519	'Esam'	mRNA	-1.65079	1.6e-05			304758	'Ccnt2'	mRNA	0.349323	7.44e-05		303499	'Sp2'	mRNA	-0.437056	0.000149
303836	'Bcl6'	mRNA	1.01281	2.92e-24		300652	'Sorl1'	mRNA	-1.20212	0.000277			304786	'Elk4'	mRNA	0.302696	0.000212		303501	'Arhgap23'	mRNA	-0.247421	0.000455
303883	'Lrch3'	mRNA	0.219146	0.000713		300666	'C2cd2l'	mRNA	-0.431319	7.13e-07			304798	'Mdm4'	mRNA	0.410664	2.57e-06		303514	'Msl1'	mRNA	-0.270788	0.000594
303888	'Osbpl11'	mRNA	0.359226	1.3e-05		300674	'Arcn1'	mRNA	-0.122859	0.00127214			304809	'Kdm5b'	mRNA	0.343302	7.14e-06		303559	'Arl4d'	mRNA	-0.986888	0.0199804
303903	'Parp14'	mRNA	2.4432	2.9e-209		300677	'Atp5mg'	mRNA	-0.300827	1.09e-07			304851	'Trmt1l'	mRNA	0.268969	0.0489324		303565	'G6pc3'	mRNA	-0.434546	5.87e-10
303905	'Parp9'	mRNA	1.82913	2.4e-53		300689	'Rexo2'	mRNA	-0.672943	1e-44			304884	'Tor3a'	mRNA	0.309309	0.0219639		303592	'Tlk2'	mRNA	-0.345666	1.08e-05
303963	'Dzip3'	mRNA	0.426382	0.000375		300713	'Slc35f2'	mRNA	-0.551206	0.042351			304913	'Tnn'	mRNA	2.14574	6.31e-116		303604	'Map3k3'	mRNA	-0.289272	0.00037
304005	'Nfkbiz'	mRNA	1.51555	4.02e-55		300733	'Tspan3'	mRNA	-0.352339	1.14e-14			304978	'Copa'	mRNA	0.128712	0.00986589		303630	'Wipi1'	mRNA	-0.170942	0.0150278
304063	'Ets2'	mRNA	0.676393	3.74e-10		300786	'Clpx'	mRNA	-0.203971	0.045956			304988	'Mnda'	mRNA	2.05594	3.89e-63		303754	'Rab40b'	mRNA	-1.10531	0.0120254
304091	'Il10rb'	mRNA	0.220703	0.013052		300811	'Bnip2'	mRNA	-0.106676	0.0368773			305078	'Lamb3'	mRNA	1.16512	0.00124048		303796	'Zdhhc8'	mRNA	-0.310835	0.000335
304127	'Bach1'	mRNA	0.686106	2.96e-14		300838	'Tmod3'	mRNA	-0.143409	0.0227976			305101	'RGD1304622'	mRNA	0.585781	1.2e-05		303811	'Dvl3'	mRNA	-0.257662	0.00014
304135	'Adamts5'	mRNA	1.21236	3.11e-84		300849	'Fbxo9'	mRNA	-0.452895	0.000239			305131	'Lrrc8d'	mRNA	0.409006	0.00667332		303824	'Igf2bp2'	mRNA	-0.268536	0.000382
304193	'Arhgef18'	mRNA	0.221493	0.0248198		300857	'Tmem30a'	mRNA	-0.129895	0.00686703			305135	'Lrrc8b'	mRNA	0.424699	1.78e-07		303828	'Etv5'	mRNA	-0.407366	0.000149
304204	'Snapc2'	mRNA	0.578234	1.39e-06		300888	'Tmed3'	mRNA	-0.232721	1.39e-06			305139	'Gbp6'	mRNA	7.30215	2.42e-21		303831	'Eif4a2'	mRNA	-0.186399	0.00454838
304277	'Cpsf4'	mRNA	0.266017	0.0277776		300891	'Morf4l1'	mRNA	-0.141538	0.00072			305152	'Aff1'	mRNA	0.178493	0.0329086		303874	'Senp5'	mRNA	-0.251441	0.00245155
304285	'Tecpr1'	mRNA	0.569084	3.98e-11		300901	'Plod2'	mRNA	-0.493967	4.31e-60			305198	'Prdm8'	mRNA	1.42864	4.02e-66		303885	'Rubcn'	mRNA	-0.402787	4.75e-08
304286	'Lmtk2'	mRNA	0.570037	2.8e-14		300948	'Rnf7'	mRNA	-0.381951	0.000413			305203	'Paqr3'	mRNA	0.477958	0.000966		303953	'Abhd10'	mRNA	-0.585212	0.0312485
304293	'Zfp316'	mRNA	0.381763	0.0460376		300950	'Spsb4'	mRNA	-1.2382	1.48e-07			305230	'Shroom3'	mRNA	1.12418	0.0135271		304019	'Tbc1d23'	mRNA	-0.893877	1.16e-41
304297	'Sdk1'	mRNA	0.530038	1.96e-06		301008	'P4htm'	mRNA	-0.525804	2.82e-05			305236	'Cxcl11'	mRNA	6.21543	8.74e-08		304020	'Filip1l'	mRNA	-2.32573	2.21e-201
304315	'Ttyh3'	mRNA	0.929593	1.75e-31		301011	'Uqcrc1'	mRNA	-0.152435	0.015094			305240	'G3bp2'	mRNA	0.159466	0.0149248		304021	'Col8a1'	mRNA	-1.27016	1.79e-123
304317	'Amz1'	mRNA	1.38803	3.16e-16		301016	'Spink8'	mRNA	-1.71334	0.00832869			305248	'Mthfd2l'	mRNA	0.827119	0.00024		304023	'St3gal6'	mRNA	-1.62536	0.0312453
304337	'Zfp68'	mRNA	0.443578	2.86e-05		301035	'Lrrfip2'	mRNA	-0.423059	8.33e-06			305342	'N4bp2'	mRNA	0.449267	0.000323		304055	'C2cd2'	mRNA	-1.53769	6.64e-110
304344	'Ap4m1'	mRNA	0.51331	0.00609587		301039	'Susd5'	mRNA	-3.45037	0			305423	'C1qtnf7'	mRNA	1.64449	9.47e-69		304071	'Sim2'	mRNA	-1.24812	9.55e-38
304361	'Mepce'	mRNA	0.535976	0.000318		301124	'LOC301124'	mRNA	-0.206614	0.000493			305424	'Fbxl5'	mRNA	0.787242	3.81e-42		304244	'Fry'	mRNA	-0.398684	0.0373354
304378	'Gigyf1'	mRNA	0.598184	8.4e-12		301164	'Kat2b'	mRNA	-0.279227	0.000521			305431	'Stk32b'	mRNA	3.89082	0.0127955		304268	'Rasl11a'	mRNA	-5.13512	1.96e-23
304396	'Lrwd1'	mRNA	0.301432	0.0106041		301242	'Ptk7'	mRNA	-0.540618	4.29e-45			305441	'Sh3tc1'	mRNA	4.43753	0.00176158		304282	'Baiap2l1'	mRNA	-1.47535	6.54e-29
304470	'Sbno1'	mRNA	0.296623	9.48e-07		301250	'Mrpl14'	mRNA	-0.293739	0.0485625			305449	'Mfsd10'	mRNA	0.410361	0.000117		304284	'Bri3'	mRNA	-0.496392	7.99e-15
304485	'Hvcn1'	mRNA	3.78704	5.88e-152		301337	'Plekhb2'	mRNA	-0.200711	1.67e-05			305450	'Sh3bp2'	mRNA	1.40191	2.27e-25		304290	'Kdelr2'	mRNA	-0.198901	0.000127
304486	'Tctn1'	mRNA	2.04284	1.24e-143		301365	'Il18r1'	mRNA	-3.45924	2.57e-23			305451	'Tnip2'	mRNA	0.698229	7.94e-06		304302	'Tnrc18'	mRNA	-0.468149	1.91e-09
304500	'Acad10'	mRNA	0.523838	0.0485223		301373	'Tgfbrap1'	mRNA	-0.213752	0.0040673			305464	'Depdc5'	mRNA	0.625709	1.22e-08		304334	'Fam20c'	mRNA	-0.609343	1.11e-10
304503	'Hectd4'	mRNA	0.194397	0.0340321		301374	'RGD1310553'	mRNA	-0.568802	1.17e-06			305467	'Sfi1'	mRNA	0.505753	0.00130278		304375	'Agfg2'	mRNA	-0.274031	0.0247107
304507	'Oas1i'	mRNA	2.14623	0.0438523		301416	'Coq10b'	mRNA	-0.501847	1.02e-09			305471	'Patz1'	mRNA	0.55247	1.09e-05		304429	'Psph'	mRNA	-0.445535	0.00132623
304529	'Vsig10'	mRNA	0.304446	5.59e-07		301432	'Ppil3'	mRNA	-0.338968	0.0180676			305479	'Sf3a1'	mRNA	0.251765	0.00205655		304447	'RGD1559821'	mRNA	-0.763028	0.0492577
304547	'Tchp'	mRNA	0.320736	0.0345974		301489	'Pi15'	mRNA	-2.57417	1.2e-07			305493	'Urgcp'	mRNA	0.413005	3.51e-05		304477	'Kntc1'	mRNA	-0.308936	0.0351563
304549	'Oasl2'	mRNA	1.46635	8.53e-15		301509	'Tns1'	mRNA	-0.975387	9.12e-156			305506	'Eif6'	mRNA	0.709114	3.74e-29		304521	'Rnft2'	mRNA	-0.448052	0.00666778
304555	'Hps4'	mRNA	0.436861	0.00252506		301511	'Arpc2'	mRNA	-0.327919	1.47e-18			305549	'Peli1'	mRNA	0.326807	0.0176518		304573	'Pole'	mRNA	-0.322586	0.0485732
304558	'Ttc28'	mRNA	0.125409	0.0324364		301549	'Wdfy1'	mRNA	-0.402257	9.43e-11			305614	'Sptbn1'	mRNA	0.182425	0.0085984		304763	'R3hdm1'	mRNA	-0.362363	1.26e-07
304567	'Pus1'	mRNA	0.291024	0.0409097		301555	'Cul3'	mRNA	-0.152533	0.00933286			305623	'Tmem175'	mRNA	0.224479	0.0359636		304805	'Cyb5r1'	mRNA	-0.940437	3.49e-56
304569	'Ep400'	mRNA	0.254655	4.19e-05		301595	'Ugt1a8'	mRNA	-1.98902	0.0120125			305633	'Antxr2'	mRNA	0.872841	3.15e-69		304816	'Lmod1'	mRNA	-2.84377	0
304572	'Fbrsl1'	mRNA	1.12881	6.42e-38		301618	'Ppp1r7'	mRNA	-0.189172	0.0143296			305751	'Nkiras1'	mRNA	0.502881	0.0248781		304822	'Pkp1'	mRNA	-1.10922	2.08e-40
304581	'Tmem119'	mRNA	0.671501	8.19e-26		301634	'Fam174a'	mRNA	-0.287028	0.0132921			305795	'Abhd6'	mRNA	0.568678	1.16e-06		304832	'Cdc73'	mRNA	-0.3478	0.0280677
304591	'Dtx2'	mRNA	0.552855	1.77e-06		301676	'Foxn2'	mRNA	-0.315719	0.000113			305816	'Ddhd1'	mRNA	0.334222	0.00257038		304850	'Rnf2'	mRNA	-0.392229	2.06e-06
304592	'Orai2'	mRNA	0.626094	7.7e-14		302022	'LOC302022'	mRNA	-0.778769	2.03e-05			305831	'Atg14'	mRNA	0.440484	0.0289421		304885	'Fam20b'	mRNA	-0.335883	1.03e-06
304608	'Mmp19'	mRNA	0.244677	2.71e-05		302248	'Nid2'	mRNA	-0.381567	4.35e-51			305837	'Ttc5'	mRNA	0.416669	0.0197173		304893	'Rasal2'	mRNA	-1.45627	1.33e-38
304645	'Tbc1d9'	mRNA	0.695238	0.000118		302313	'Tspan6'	mRNA	-0.442078	2.32e-14			305848	'Zfp219'	mRNA	0.889537	1.57e-25		304914	'Rabgap1l'	mRNA	-0.440662	9.43e-08
304655	'Zswim4'	mRNA	1.24646	2.04e-47		302363	'Sh3bgrl'	mRNA	-0.492597	1.04e-40			305854	'Sall2'	mRNA	0.581804	0.000221		304947	'Pbx1'	mRNA	-0.382348	0.000442
304669	'Hook2'	mRNA	0.823066	1.42e-05		302377	'RGD1560455'	mRNA	-1.32857	8.81e-23			305880	'Lrp10'	mRNA	0.25622	1.57e-06		304960	'Olfml2b'	mRNA	-2.36529	0
304719	'Ercc4'	mRNA	0.450454	0.00902503		302396	'Nexmif'	mRNA	-0.878274	6.47e-27			305884	'Acin1'	mRNA	0.218084	0.000889		304962	'Atf6'	mRNA	-0.26408	8.47e-05
304740	'Clasp1'	mRNA	0.190519	0.00416014		302405	'Pabpc1l2a'	mRNA	-0.718802	0.00267601			305886	'Slc22a17'	mRNA	0.445811	3.23e-05		304979	'Igsf8'	mRNA	-0.269773	0.0248956
304758	'Ccnt2'	mRNA	0.386679	6.44e-07		302422	'Pdzd11'	mRNA	-0.244628	0.00508199			305896	'Irf9'	mRNA	0.430921	0.000694		304983	'Tagln2'	mRNA	-0.241461	2.32e-06
304786	'Elk4'	mRNA	0.4029	4.6e-09		302489	'Hs6st2'	mRNA	-0.160745	0.000334			305909	'Cenpj'	mRNA	0.633181	0.00121674		305021	'Sccpdh'	mRNA	-0.259084	0.0247886
304798	'Mdm4'	mRNA	0.446914	8.07e-09		302499	'C1galt1c1'	mRNA	-0.386262	0.0030049			305922	'Lats2'	mRNA	0.520389	4.66e-25		305073	'Dtl'	mRNA	-0.497387	0.0233211
304809	'Kdm5b'	mRNA	0.299074	1.12e-05		302528	'RGD1559951'	mRNA	-0.328299	0.000212			305974	'Scara5'	mRNA	0.372742	1.13e-08		305095	'Tmcc2'	mRNA	-0.445014	0.00943303
304813	'Ppp1r12b'	mRNA	0.283594	0.0146197		302562	'Plp2'	mRNA	-0.702054	1.38e-58			306000	'Slc25a37'	mRNA	1.82013	9.83e-104		305096	'Klhdc8a'	mRNA	-2.65389	3.39e-28
304851	'Trmt1l'	mRNA	0.271388	0.0335784		302640	'Acot9'	mRNA	-0.245645	0.00141456			306004	'Rhobtb2'	mRNA	0.378442	0.0449113		305104	'Col9a1'	mRNA	-2.76924	7.9e-29
304859	'Dhx9'	mRNA	0.125928	0.0268096		302642	'Sat1'	mRNA	-0.253618	4.57e-08			306007	'Ccar2'	mRNA	0.365518	1.38e-05		305156	'Arhgap24'	mRNA	-0.327894	0.00069
304862	'Tpr'	mRNA	0.141948	0.00304067		302697	'Eif1ax'	mRNA	-0.342129	8.5e-11			306009	'Slc39a14'	mRNA	0.991079	1.83e-84		305177	'Enoph1'	mRNA	-0.248519	0.041894
304913	'Tnn'	mRNA	2.30033	1.75e-234		302711	'Tbl1x'	mRNA	-0.385669	2.78e-14			306015	'Fam160b2'	mRNA	0.2723	0.0198702		305227	'Sept11'	mRNA	-0.359279	1.18e-12
304978	'Copa'	mRNA	0.113524	0.00139651		302808	'Zdhhc9'	mRNA	-0.304997	0.000184			306022	'Fndc3a'	mRNA	0.292754	3.32e-05		305234	'Stbd1'	mRNA	-1.03316	1.96e-13
304988	'Mnda'	mRNA	1.85369	3.42e-53		302863	'Slc9a6'	mRNA	-0.497512	1.23e-07			306129	'Fbxl3'	mRNA	0.201002	0.0250238		305310	'Slain2'	mRNA	-0.22956	0.00117156
305101	'RGD1304622'	mRNA	0.567971	2.18e-06		302934	'Ppl'	mRNA	-1.7077	0.000758			306203	'Pxk'	mRNA	0.759726	8.16e-33		305338	'Apbb2'	mRNA	-0.344839	9.37e-06
305120	'Rpap2'	mRNA	0.401962	0.0240974		302935	'Ubn1'	mRNA	-0.200121	0.00365145			306204	'Flnb'	mRNA	0.959126	1.37e-06		305386	'Tapt1'	mRNA	-0.353671	0.00137561
305131	'Lrrc8d'	mRNA	0.419454	0.00268789		302965	'Tnfrsf12a'	mRNA	-0.814791	4.26e-86			306254	'Pbrm1'	mRNA	0.170909	0.0236943		305419	'Pi4k2b'	mRNA	-0.435892	1.96e-05
305135	'Lrrc8b'	mRNA	0.511329	4.37e-13		302967	'Paqr4'	mRNA	-0.917855	1.25e-21			306255	'Nisch'	mRNA	0.302227	2.36e-08		305453	'Cfap99'	mRNA	-1.36504	0.000277
305139	'Gbp6'	mRNA	7.31424	9.54e-22		302977	'Rnf151'	mRNA	-0.899317	0.0104122			306261	'Eaf1'	mRNA	0.308782	0.000346		305454	'Zfyve28'	mRNA	-1.59199	2.08e-20
305152	'Aff1'	mRNA	0.29404	2.86e-07		302983	'Mapk8ip3'	mRNA	-0.479102	1.66e-10			306262	'Btd'	mRNA	0.558442	1.63e-09		305458	'Tmem129'	mRNA	-0.345831	0.000115
305164	'Wdfy3'	mRNA	0.154015	0.00846625		302986	'Telo2'	mRNA	-0.557169	1.19e-07			306274	'Ercc6'	mRNA	0.440004	0.00165309		305461	'Fam53a'	mRNA	-0.497571	0.000636
305198	'Prdm8'	mRNA	1.2907	2.55e-65		303068	'Adam19'	mRNA	-0.831116	2.15e-91			306279	'Arhgap22'	mRNA	0.388259	0.000922		305472	'Pik3ip1'	mRNA	-0.58246	4.91e-08
305203	'Paqr3'	mRNA	0.510676	0.000157		303070	'Nipal4'	mRNA	-1.83487	0.000571			306306	'Ccser2'	mRNA	0.447818	2.34e-15		305497	'Cobl'	mRNA	-1.00605	9.57e-18
305230	'Shroom3'	mRNA	1.20734	0.0042704		303089	'Trim7'	mRNA	-0.892279	6.19e-12			306338	'Abhd8'	mRNA	0.447891	0.00023		305502	'Tmed4'	mRNA	-0.25292	0.00214696
305236	'Cxcl11'	mRNA	6.20278	8.83e-08		303132	'Aff4'	mRNA	-0.188645	0.000113			306344	'Arrdc2'	mRNA	1.78298	4.64e-10		305505	'Ccm2'	mRNA	-0.363547	0.000124
305240	'G3bp2'	mRNA	0.180822	0.000207		303135	'Sept8'	mRNA	-0.482342	1.75e-44			306347	'Ell'	mRNA	0.692892	8.77e-15		305509	'Adcy1'	mRNA	-2.69736	1.51e-25
305248	'Mthfd2l'	mRNA	0.712745	0.00119291		303158	'Larp1'	mRNA	-0.0966689	0.0260267			306357	'Gmip'	mRNA	0.538308	0.000187		305540	'Slc1a4'	mRNA	-0.710166	4.38e-25
305302	'Rasl11b'	mRNA	0.225183	0.000906		303165	'Zfp672'	mRNA	-0.488442	6.27e-05			306504	'Trmt9b'	mRNA	4.50271	0.00115217		305556	'Ehbp1'	mRNA	-1.28516	1.52e-54
305342	'N4bp2'	mRNA	0.451006	3.27e-05		303179	'Guk1'	mRNA	-0.293374	0.000288			306549	'Pomk'	mRNA	0.525589	2.49e-08		305571	'B3gnt2'	mRNA	-0.31338	3.72e-05
305373	'Hmgb3'	mRNA	0.572787	0.000218		303188	'Rai1'	mRNA	-0.188255	0.0302025			306600	'Atp11a'	mRNA	0.952323	4.5e-52		305579	'RGD1305110'	mRNA	-0.256622	0.0215943
305408	'Adgra3'	mRNA	0.3543	1.03e-17		303196	'Tmem11'	mRNA	-0.278492	0.0107521			306764	'Nsd1'	mRNA	0.207327	0.0309076		305605	'Ccdc88a'	mRNA	-0.340037	9.78e-05
305423	'C1qtnf7'	mRNA	1.6735	9.21e-84		303200	'Map2k3'	mRNA	-0.247406	3.89e-06			306840	'Sirt5'	mRNA	0.271857	0.0315333		305624	'Pcgf3'	mRNA	-0.20734	0.0490923
305424	'Fbxl5'	mRNA	0.831278	2.65e-62		303208	'Specc1'	mRNA	-0.382863	1.75e-12			306844	'Phactr1'	mRNA	5.45905	0.00151776		305626	'Pigg'	mRNA	-0.324517	0.0263152
305431	'Stk32b'	mRNA	3.75031	0.0133647		303214	'Trim16'	mRNA	-0.956196	0.000184			306860	'Gcnt2'	mRNA	0.469952	9.72e-11		305675	'Synpo2l'	mRNA	-1.9028	3.62e-05
305441	'Sh3tc1'	mRNA	4.46752	0.00102344		303218	'Hs3st3b1'	mRNA	-0.882186	7.8e-05			306873	'Rreb1'	mRNA	0.368411	0.00172525		305679	'Vcl'	mRNA	-1.56233	0
305449	'Mfsd10'	mRNA	0.396203	5.28e-05		303260	'Spag7'	mRNA	-0.258268	0.0156493			306879	'Fars2'	mRNA	0.556626	0.00150884		305691	'Zfp385d'	mRNA	-3.3032	5.14e-22
305450	'Sh3bp2'	mRNA	1.22789	1.01e-19		303280	'RGD1307929'	mRNA	-0.14125	0.000571			306886	'Ripk1'	mRNA	0.227427	0.020895		305826	'Samd4a'	mRNA	-0.599907	5.19e-10
305451	'Tnip2'	mRNA	0.805937	1.1e-09		303298	'Rap1gap2'	mRNA	-0.966182	3.38e-20			306934	'Ripor2'	mRNA	1.15769	0.00435341		305910	'Pspc1'	mRNA	-0.416031	0.000922
305452	'Fam193a'	mRNA	0.149439	0.0474609		303311	'Rtn4rl1'	mRNA	-3.34787	6.67e-27			306941	'Carmil1'	mRNA	0.651949	2.64e-11		305935	'Mtmr6'	mRNA	-0.661746	1.28e-22
305464	'Depdc5'	mRNA	0.630624	2.13e-11		303330	'Tmem97'	mRNA	-0.462735	6.45e-13			306991	'Vps41'	mRNA	0.186034	0.00818765		305938	'Spata13'	mRNA	-0.727189	1.61e-07
305471	'Patz1'	mRNA	0.481751	3.27e-05		303351	'Rhot1'	mRNA	-0.176683	0.0391739			307126	'Mcm10'	mRNA	0.755908	4.96e-05		305940	'Sacs'	mRNA	-0.703879	6.2e-13
305479	'Sf3a1'	mRNA	0.184226	0.0057462		303456	'Utp18'	mRNA	-0.558419	1.48e-05			307180	'Txndc15'	mRNA	0.31194	4.3e-05		306012	'Polr3d'	mRNA	-0.231269	0.0122639
305493	'Urgcp'	mRNA	0.428238	1.23e-06		303468	'Sgca'	mRNA	-0.773506	2.43e-05			307212	'Cndp1'	mRNA	2.72958	6.94e-09		306030	'Med4'	mRNA	-0.436403	0.0125479
305494	'Aebp1'	mRNA	0.0881412	0.00691416		303499	'Sp2'	mRNA	-0.3919	8.23e-05			307248	'Pstpip2'	mRNA	1.46747	0.000661		306038	'Enox1'	mRNA	-1.82484	0.000797
305506	'Eif6'	mRNA	0.686895	4.24e-37		303501	'Arhgap23'	mRNA	-0.196823	0.000462			307288	'Gramd2b'	mRNA	0.796333	8.25e-15		306091	'Pcdh9'	mRNA	-0.91271	0.00846719
305549	'Peli1'	mRNA	0.44217	0.000221		303514	'Msl1'	mRNA	-0.201846	0.00328975			307362	'Zfp532'	mRNA	0.371591	0.000368		306152	'Slitrk5'	mRNA	-1.07227	1.98e-05
305577	'Ahsa2'	mRNA	0.516777	0.000161		303559	'Arl4d'	mRNA	-1.17392	0.00333065			307480	'Dele1'	mRNA	0.313783	0.00688775		306182	'Ipo5'	mRNA	-0.247231	3.13e-06
305606	'Mtif2'	mRNA	0.456088	0.022295		303565	'G6pc3'	mRNA	-0.410346	5.99e-12			307483	'Diaph1'	mRNA	0.375057	4.83e-06		306183	'Farp1'	mRNA	-0.552342	1.23e-19
305614	'Sptbn1'	mRNA	0.243661	1.36e-19		303592	'Tlk2'	mRNA	-0.278449	7.97e-05			307545	'Elp2'	mRNA	0.255569	0.00934879		306229	'Dennd6a'	mRNA	-0.226952	0.0307825
305623	'Tmem175'	mRNA	0.225474	0.0180356		303604	'Map3k3'	mRNA	-0.252462	0.000109			307579	'Zfp521'	mRNA	0.227132	0.00329497		306264	'Ankrd28'	mRNA	-0.438117	4.76e-11
305633	'Antxr2'	mRNA	0.826293	1.79e-97		303630	'Wipi1'	mRNA	-0.186881	0.000344			307742	'Snx20'	mRNA	2.82102	0.00091		306283	'Anxa8'	mRNA	-1.93014	2.78e-47
305751	'Nkiras1'	mRNA	0.642013	0.00161081		303754	'Rab40b'	mRNA	-1.05523	0.0104732			307796	'Plekhg4'	mRNA	0.644094	0.000134		306330	'Klf2'	mRNA	-0.985357	3.75e-19
305795	'Abhd6'	mRNA	0.619042	1.44e-09		303796	'Zdhhc8'	mRNA	-0.329991	2.13e-06			307801	'Gfod2'	mRNA	0.637617	4.58e-05		306352	'Armc6'	mRNA	-0.610936	0.00913945
305816	'Ddhd1'	mRNA	0.47875	3.93e-07		303811	'Dvl3'	mRNA	-0.146163	0.0154899			307810	'Esrp2'	mRNA	1.59947	4.64e-08		306356	'Cilp2'	mRNA	-0.858216	0.000308
305831	'Atg14'	mRNA	0.458232	0.0108322		303824	'Igf2bp2'	mRNA	-0.257731	9.19e-05			307820	'Nfat5'	mRNA	0.546718	6.1e-13		306375	'Csgalnact1'	mRNA	-0.34896	5.52e-10
305835	'Peli2'	mRNA	0.964143	0.0252137		303828	'Etv5'	mRNA	-0.412962	1.55e-05			307842	'Vac14'	mRNA	0.216056	0.0245297		306376	'Sh2d4a'	mRNA	-0.786978	3.07e-07
305848	'Zfp219'	mRNA	0.935463	1.14e-36		303831	'Eif4a2'	mRNA	-0.126599	0.0409247			307858	'Ldhd'	mRNA	0.781394	0.000361		306380	'Psd3'	mRNA	-0.314255	0.0273092
305854	'Sall2'	mRNA	0.714965	2.16e-07		303874	'Senp5'	mRNA	-0.158311	0.0483672			307868	'Mon1b'	mRNA	0.382651	0.00128024		306436	'Fbxo8'	mRNA	-0.396439	0.00031
305880	'Lrp10'	mRNA	0.217787	6.97e-09		303885	'Rubcn'	mRNA	-0.363444	1.55e-08			307913	'Gse1'	mRNA	0.789313	1.81e-06		306451	'Tenm3'	mRNA	-2.06063	1.49e-10
305884	'Acin1'	mRNA	0.242577	2.66e-06		304019	'Tbc1d23'	mRNA	-0.765984	3.51e-40			307923	'Vps9d1'	mRNA	0.353954	0.0298426		306460	'Enpp6'	mRNA	-1.90062	3.32e-07
305886	'Slc22a17'	mRNA	0.247191	0.0254738		304020	'Filip1l'	mRNA	-2.05474	5.8e-267			307992	'Atrnl1'	mRNA	0.293657	0.000116		306487	'Mtus1'	mRNA	-1.00521	9.82e-69
305896	'Irf9'	mRNA	0.329798	0.00911332		304021	'Col8a1'	mRNA	-1.20347	8.44e-244			308061	'Pdcd6'	mRNA	0.195531	0.00962348		306505	'Lonrf1'	mRNA	-1.40265	9.11e-06
305909	'Cenpj'	mRNA	0.610276	0.000413		304023	'St3gal6'	mRNA	-1.69241	0.0150493			308067	'Brd9'	mRNA	0.281457	0.0231255		306506	'Prag1'	mRNA	-1.58769	3.41e-64
305918	'Ift88'	mRNA	0.352653	0.0255012		304055	'C2cd2'	mRNA	-1.33257	1.37e-112			308069	'Slc12a7'	mRNA	1.65314	2.02e-53		306548	'Hook3'	mRNA	-0.257126	0.0158446
305922	'Lats2'	mRNA	0.677846	1.22e-89		304071	'Sim2'	mRNA	-1.10355	3.37e-34			308100	'Acat2'	mRNA	0.544049	3.33e-09		306562	'Tacc1'	mRNA	-0.501651	3.43e-17
305955	'Zc3h13'	mRNA	0.168608	0.0119393		304078	'Cbr3'	mRNA	-0.357841	0.0443174			308178	'Vps37c'	mRNA	0.968253	1.94e-16		306587	'Tcta'	mRNA	-0.244731	0.0156776
305968	'Hmbox1'	mRNA	0.258155	0.0160396		304268	'Rasl11a'	mRNA	-4.41716	1.15e-25			308218	'Fam120b'	mRNA	0.316697	0.00138949		306618	'Arhgef10'	mRNA	-0.355904	8.31e-05
305974	'Scara5'	mRNA	0.518115	1.52e-35		304282	'Baiap2l1'	mRNA	-1.44969	5.59e-31			308291	'Phactr2'	mRNA	0.971036	2.21e-21		306622	'Erich1'	mRNA	-0.401824	0.0172464
306000	'Slc25a37'	mRNA	1.73073	7.87e-138		304284	'Bri3'	mRNA	-0.449815	2.07e-18			308318	'Zfp978'	mRNA	1.12243	0.00154995		306628	'Col4a2'	mRNA	-0.786896	5.79e-44
306004	'Rhobtb2'	mRNA	0.420715	0.0112375		304290	'Kdelr2'	mRNA	-0.224958	3.22e-08			308339	'Zfp579'	mRNA	0.398789	0.0179209		306636	'Efnb2'	mRNA	-1.08524	1.64e-14
306007	'Ccar2'	mRNA	0.406099	4.92e-08		304302	'Tnrc18'	mRNA	-0.382097	1.42e-13			308393	'Pnma8b'	mRNA	1.42875	0.0245297		306672	'Tent4a'	mRNA	-0.370991	0.000641
306009	'Slc39a14'	mRNA	1.00598	2.84e-163		304334	'Fam20c'	mRNA	-0.553463	1.89e-10			308406	'Six5'	mRNA	0.501196	3.73e-05		306687	'Mfsd14b'	mRNA	-0.316285	4.23e-05
306015	'Fam160b2'	mRNA	0.24709	0.0210367		304375	'Agfg2'	mRNA	-0.308097	0.00439455			308417	'Nectin2'	mRNA	0.844142	5.97e-17		306695	'Zfp367'	mRNA	-0.727834	1.75e-05
306022	'Fndc3a'	mRNA	0.27506	8.51e-06		304429	'Psph'	mRNA	-0.380516	0.00371823			308429	'Pinlyp'	mRNA	1.65307	0.0273765		306734	'Rmi1'	mRNA	-0.74757	2.97e-22
306129	'Fbxl3'	mRNA	0.284286	9.88e-05		304447	'RGD1559821'	mRNA	-1.09816	3.4e-05			308431	'Phldb3'	mRNA	0.983019	1.26e-05		306771	'Tspan17'	mRNA	-0.845341	9.26e-21
306203	'Pxk'	mRNA	0.748633	1.04e-40		304477	'Kntc1'	mRNA	-0.258857	0.035743			308441	'Exosc5'	mRNA	0.442589	0.00336299		306792	'S1pr3'	mRNA	-1.51193	9.87e-90
306204	'Flnb'	mRNA	0.993823	2.32e-95		304521	'Rnft2'	mRNA	-0.325794	0.0434483			308444	'Axl'	mRNA	0.394092	2.14e-10		306805	'Aspn'	mRNA	-1.37285	2.26e-91
306243	'Cacna2d3'	mRNA	2.43224	0.012433		304763	'R3hdm1'	mRNA	-0.419531	1.08e-13			308468	'Dyrk1b'	mRNA	0.853703	1.26e-13		306809	'Bicd2'	mRNA	-0.23725	0.00032
306254	'Pbrm1'	mRNA	0.251924	6.09e-06		304805	'Cyb5r1'	mRNA	-0.856226	2.43e-78			308472	'Supt5h'	mRNA	0.151219	0.0294658		306842	'Gfod1'	mRNA	-1.55871	1.91e-43
306255	'Nisch'	mRNA	0.261994	2.28e-14		304816	'Lmod1'	mRNA	-2.53757	0			308478	'Spred3'	mRNA	0.866758	4.18e-19		306945	'Hist1h2bh'	mRNA	-0.446044	1.21e-05
306261	'Eaf1'	mRNA	0.353903	1.73e-06		304822	'Pkp1'	mRNA	-1.00291	1.35e-39			308493	'Clip3'	mRNA	1.54704	0.00360944		307035	'Mpp7'	mRNA	-0.623217	0.0407921
306262	'Btd'	mRNA	0.458407	4.75e-08		304832	'Cdc73'	mRNA	-0.387932	0.00576039			308537	'Uri1'	mRNA	0.284151	0.0157723		307039	'Rab18'	mRNA	-0.169116	0.0284433
306274	'Ercc6'	mRNA	0.446366	0.000369		304850	'Rnf2'	mRNA	-0.328925	1.05e-05			308568	'Fv1'	mRNA	0.662391	5.72e-10		307056	'Anlnl1'	mRNA	-0.596577	1.23e-05
306279	'Arhgap22'	mRNA	0.252433	0.0306871		304885	'Fam20b'	mRNA	-0.205336	0.00113308			308576	'Pnkp'	mRNA	0.482188	0.000334		307067	'Dip2c'	mRNA	-0.558676	7.47e-09
306306	'Ccser2'	mRNA	0.467998	3.47e-22		304893	'Rasal2'	mRNA	-1.35734	4.56e-43			308578	'Ap2a1'	mRNA	0.211261	7.78e-05		307081	'Pitrm1'	mRNA	-0.144328	0.0231996
306338	'Abhd8'	mRNA	0.445466	6.15e-05		304914	'Rabgap1l'	mRNA	-0.369527	1.66e-07			308579	'Cpt1c'	mRNA	0.391206	0.00027		307098	'Net1'	mRNA	-1.72446	1.12e-31
306344	'Arrdc2'	mRNA	1.77667	8.83e-12		304929	'F5'	mRNA	-1.21197	0.0470679			308582	'Tead2'	mRNA	1.54485	0.00145051		307100	'Calml3'	mRNA	-6.82979	5.12e-07
306347	'Ell'	mRNA	0.606674	1.29e-14		304947	'Pbx1'	mRNA	-0.254752	0.00579337			308584	'Plekha4'	mRNA	1.10191	2.52e-20		307124	'Camk1d'	mRNA	-0.863279	1.51e-06
306357	'Gmip'	mRNA	0.641021	9.64e-07		304960	'Olfml2b'	mRNA	-2.22311	0			308588	'Car11'	mRNA	0.451341	0.0165152		307128	'Frmd4a'	mRNA	-0.559152	1.38e-06
306504	'Trmt9b'	mRNA	4.04203	0.0050346		304962	'Atf6'	mRNA	-0.134912	0.00826893			308602	'Tmem86a'	mRNA	1.62004	4.18e-26		307178	'Arhgap21'	mRNA	-0.92559	8.52e-36
306508	'Mfhas1'	mRNA	0.234848	0.00557265		304979	'Igsf8'	mRNA	-0.271626	0.0113699			308632	'Hebp2'	mRNA	0.466185	0.0262948		307296	'Zfp608'	mRNA	-0.364133	0.0048519
306549	'Pomk'	mRNA	0.492398	8.76e-09		304983	'Tagln2'	mRNA	-0.240703	8.76e-12			308650	'Hnrnph2'	mRNA	0.167239	0.0330538		307305	'Prdm6'	mRNA	-2.38672	7.71e-107
306600	'Atp11a'	mRNA	0.944357	4.86e-106		305021	'Sccpdh'	mRNA	-0.277999	0.00686997			308652	'Smox'	mRNA	0.771742	0.0211659		307348	'Spire1'	mRNA	-0.347362	3.2e-06
306722	'Dapk1'	mRNA	1.33704	0.0416799		305064	'Ptpn14'	mRNA	-0.113895	0.0392784			308666	'Cyfip1'	mRNA	0.24216	1.29e-05		307351	'Tubb6'	mRNA	-0.25651	7.17e-07
306764	'Nsd1'	mRNA	0.198231	0.000581		305096	'Klhdc8a'	mRNA	-2.3644	1.27e-23			308667	'Nipa2'	mRNA	0.173609	0.0249384		307404	'Arsi'	mRNA	-1.28569	3.77e-212
306844	'Phactr1'	mRNA	5.74775	0.000297		305104	'Col9a1'	mRNA	-2.35157	2.08e-25			308738	'Chd2'	mRNA	0.32105	3.28e-05		307429	'Dmxl1'	mRNA	-0.372378	8.63e-05
306860	'Gcnt2'	mRNA	0.522127	1.96e-16		305156	'Arhgap24'	mRNA	-0.190522	0.0452124			308763	'Gdpgp1'	mRNA	0.589188	0.0272034		307482	'Fchsd1'	mRNA	-1.34938	4.46e-76
306873	'Rreb1'	mRNA	0.430552	3.82e-07		305171	'Lin54'	mRNA	-0.310228	0.0277864			308789	'Efl1'	mRNA	0.23006	0.0458223		307498	'Pura'	mRNA	-0.227135	0.0150739
306886	'Ripk1'	mRNA	0.235574	0.00616259		305227	'Sept11'	mRNA	-0.301679	5.96e-13			308821	'Rab30'	mRNA	0.851719	1.16e-27		307514	'Epb41l4a'	mRNA	-0.980021	4.32e-07
306934	'Ripor2'	mRNA	1.50689	1.14e-05		305234	'Stbd1'	mRNA	-0.97435	3.04e-13			308837	'Ints4'	mRNA	0.256343	0.00420296		307548	'Dtna'	mRNA	-2.03006	1.99e-08
306941	'Carmil1'	mRNA	0.683478	4.72e-14		305288	'Cep135'	mRNA	-0.46152	0.014256			308843	'Tsku'	mRNA	0.423488	8.13e-11		307585	'Cables1'	mRNA	-0.331089	0.0268557
306991	'Vps41'	mRNA	0.171699	0.00404397		305310	'Slain2'	mRNA	-0.203428	0.000758			308865	'Atg16l2'	mRNA	0.840886	0.000124		307644	'Kifc3'	mRNA	-0.452083	2.97e-12
307016	'Arhgap12'	mRNA	0.316169	0.0263767		305338	'Apbb2'	mRNA	-0.261828	5.32e-05			308869	'Lamtor1'	mRNA	0.254565	2.1e-05		307657	'Ogfod1'	mRNA	-0.97491	2.33e-05
307126	'Mcm10'	mRNA	0.603765	0.00128747		305386	'Tapt1'	mRNA	-0.29904	0.00320048			308870	'Numa1'	mRNA	0.412689	9.14e-08		307721	'Irx3'	mRNA	-0.844121	0.0009
307171	'Apbb1ip'	mRNA	1.59305	0.00692085		305419	'Pi4k2b'	mRNA	-0.440573	2.46e-06			308875	'Rhog'	mRNA	0.425459	1.82e-09		307726	'Chd9'	mRNA	-0.382716	0.00021
307180	'Txndc15'	mRNA	0.279068	2.02e-05		305453	'Cfap99'	mRNA	-1.14501	0.000616			308900	'rnf141'	mRNA	0.479516	1.59e-05		307766	'Smarca5'	mRNA	-0.317399	5.29e-07
307189	'Nebl'	mRNA	1.18328	0.00256335		305454	'Zfyve28'	mRNA	-1.31862	1.76e-16			308901	'Trim21'	mRNA	1.17603	7.18e-12		307811	'Slc7a6'	mRNA	-0.337146	0.000331
307212	'Cndp1'	mRNA	2.59219	3.57e-08		305458	'Tmem129'	mRNA	-0.379862	2.6e-06			308906	'Trim5'	mRNA	0.545887	9.28e-08		307829	'Zfhx3'	mRNA	-0.225923	0.0421854
307248	'Pstpip2'	mRNA	1.59478	3.97e-05		305461	'Fam53a'	mRNA	-0.460256	0.000528			308912	'Dchs1'	mRNA	1.69377	8.81e-26		307845	'Mtss1l'	mRNA	-0.791825	3.13e-28
307288	'Gramd2b'	mRNA	0.792901	3.82e-17		305472	'Pik3ip1'	mRNA	-0.427623	1.68e-05			308937	'Wee1'	mRNA	0.338443	0.0133554		307900	'Kcng4'	mRNA	-0.903476	0.000187
307343	'Fam210a'	mRNA	0.236808	0.00484091		305497	'Cobl'	mRNA	-0.948369	2.74e-18			308999	'Fbxl19'	mRNA	0.407502	0.00253724		307907	'RGD1304884'	mRNA	-0.368684	0.00472624
307362	'Zfp532'	mRNA	0.365751	1.8e-05		305502	'Tmed4'	mRNA	-0.284774	3.82e-05			309060	'Fam53b'	mRNA	0.528753	4.01e-08		307927	'Taf5l'	mRNA	-0.586083	3.69e-11
307480	'Dele1'	mRNA	0.249827	0.0110376		305505	'Ccm2'	mRNA	-0.362257	3.04e-05			309103	'Pgghg'	mRNA	0.588765	1.13e-09		307989	'Ablim1'	mRNA	-2.689	3.72e-19
307483	'Diaph1'	mRNA	0.365822	1.54e-09		305509	'Adcy1'	mRNA	-2.70884	7.45e-28			309126	'Tnpo1'	mRNA	0.303663	4.87e-07		308000	'Pdzd8'	mRNA	-0.469295	9.23e-10
307545	'Elp2'	mRNA	0.248911	0.00549091		305540	'Slc1a4'	mRNA	-0.700999	6.46e-40			309131	'Slc22a18'	mRNA	0.450728	0.0165855		308021	'Syde2'	mRNA	-1.06912	1.17e-18
307579	'Zfp521'	mRNA	0.189356	0.00195201		305556	'Ehbp1'	mRNA	-1.22172	2.84e-61			309139	'Tpcn2'	mRNA	0.475666	0.0477034		308023	'Ssx2ip'	mRNA	-0.314373	0.0133286
307649	'Ciapin1'	mRNA	0.246442	0.0115654		305605	'Ccdc88a'	mRNA	-0.300511	4.86e-05			309147	'Aldh3b1'	mRNA	0.901117	2.36e-05		308068	'Nkd2'	mRNA	-1.84619	2.03e-126
307742	'Snx20'	mRNA	2.65566	0.00187357		305624	'Pcgf3'	mRNA	-0.212985	0.0142585			309156	'Bbs1'	mRNA	0.342181	0.0241374		308113	'Cnksr3'	mRNA	-0.281719	9.66e-05
307774	'Otud4'	mRNA	0.221417	0.0351267		305675	'Synpo2l'	mRNA	-1.6619	9.14e-05			309165	'Rela'	mRNA	0.722478	3.89e-27		308173	'Kif13a'	mRNA	-0.369212	1.48e-07
307796	'Plekhg4'	mRNA	0.72293	3.38e-06		305679	'Vcl'	mRNA	-1.34857	0			309167	'Pcnx3'	mRNA	0.381553	6.94e-08		308267	'Tab2'	mRNA	-0.589217	4.19e-22
307798	'Acd'	mRNA	0.269079	0.0188833		305687	'Zfp503'	mRNA	-0.232119	0.0044475			309168	'Map3k11'	mRNA	0.35875	0.00421913		308283	'Fbxo30'	mRNA	-0.241431	0.00972083
307801	'Gfod2'	mRNA	0.580622	0.000104		305691	'Zfp385d'	mRNA	-3.00201	3.77e-21			309170	'Fam89b'	mRNA	0.367353	3.06e-06		308309	'Mboat7'	mRNA	-0.301542	0.0103115
307810	'Esrp2'	mRNA	1.69012	6.46e-10		305714	'Thoc7'	mRNA	-0.20674	0.0164687			309172	'Frmd8'	mRNA	0.29226	0.000168		308376	'Adgrg6'	mRNA	-1.13485	1.07e-67
307820	'Nfat5'	mRNA	0.656491	6.89e-32		305826	'Samd4a'	mRNA	-0.578302	6.17e-13			309194	'Taf6l'	mRNA	0.707612	1.09e-05		308405	'Dmpk'	mRNA	-1.77475	8.69e-275
307833	'Ist1'	mRNA	0.148252	0.0238851		305910	'Pspc1'	mRNA	-0.345901	0.0013572			309200	'Ints5'	mRNA	0.280292	0.0291537		308410	'Rtn2'	mRNA	-0.539276	0.0185581
307842	'Vac14'	mRNA	0.202469	0.015192		305935	'Mtmr6'	mRNA	-0.59109	1.79e-25			309242	'Gna14'	mRNA	3.26135	2.03e-06		308440	'B3gnt8'	mRNA	-1.45359	0.00698866
307858	'Ldhd'	mRNA	0.763558	0.000374		305938	'Spata13'	mRNA	-0.481095	0.000386			309243	'Vps13a'	mRNA	0.321983	0.00368743		308445	'Cyp2s1'	mRNA	-1.31707	9.64e-07
307868	'Mon1b'	mRNA	0.298222	0.00808388		305940	'Sacs'	mRNA	-0.556759	9.76e-15			309301	'Rcl1'	mRNA	1.18061	5.79e-30		308508	'Uba2'	mRNA	-0.289403	9.18e-06
307913	'Gse1'	mRNA	0.825584	1.1e-09		305987	'Dock5'	mRNA	-0.167911	0.0158092			309380	'Loxl4'	mRNA	1.16318	5.18e-16		308509	'RGD1308428'	mRNA	-0.54937	1.11e-11
307923	'Vps9d1'	mRNA	0.369115	0.0096442		306012	'Polr3d'	mRNA	-0.208199	0.00712325			309387	'Cnnm1'	mRNA	0.811033	0.00038		308572	'Myh14'	mRNA	-0.463333	0.00304577
307992	'Atrnl1'	mRNA	0.335749	3.34e-07		306030	'Med4'	mRNA	-0.366068	0.0312343			309391	'Cox15'	mRNA	0.176054	0.0468028		308668	'Nipa1'	mRNA	-0.475222	5e-07
308067	'Brd9'	mRNA	0.314225	0.00248455		306038	'Enox1'	mRNA	-1.60965	0.00133168			309400	'Cemip2'	mRNA	0.734041	3.8e-08		308709	'Synm'	mRNA	-1.05439	0.000112
308069	'Slc12a7'	mRNA	1.56729	1.2e-56		306091	'Pcdh9'	mRNA	-1.2413	0.000104			309447	'Ldb1'	mRNA	0.251639	9.21e-05		308739	'Rgma'	mRNA	-0.484349	2.69e-06
308099	'Fndc1'	mRNA	0.245674	0.00066		306152	'Slitrk5'	mRNA	-1.16731	9.3e-07			309452	'Nfkb2'	mRNA	1.80136	5.37e-139		308761	'Prc1'	mRNA	-0.434566	5.67e-09
308100	'Acat2'	mRNA	0.529597	6.67e-11		306164	'Tgds'	mRNA	-0.284678	0.0332132			309454	'Mfsd13a'	mRNA	0.744978	0.0189145		308773	'Hapln3'	mRNA	-1.2666	1.03e-15
308178	'Vps37c'	mRNA	0.939524	2.58e-16		306182	'Ipo5'	mRNA	-0.275387	1.89e-12			309456	'Wbp1l'	mRNA	0.373416	1.16e-10		308776	'Pde8a'	mRNA	-0.441648	7.82e-07
308218	'Fam120b'	mRNA	0.34942	4.47e-05		306183	'Farp1'	mRNA	-0.517924	2.73e-29			309528	'Lipm'	mRNA	4.40019	0.0466006		308787	'Adamtsl3'	mRNA	-0.949804	2.31e-39
308291	'Phactr2'	mRNA	0.987136	1.36e-29		306253	'Glt8d1'	mRNA	-0.195267	0.0286814			309533	'Sorcs1'	mRNA	2.33192	8.54e-11		308795	'Tlnrd1'	mRNA	-0.430419	0.00138127
308318	'Zfp978'	mRNA	0.974689	0.00740065		306264	'Ankrd28'	mRNA	-0.415428	3.46e-15			309557	'Epb41l2'	mRNA	0.640948	6.58e-26		308797	'Cemip'	mRNA	-0.95505	4.46e-50
308362	'Zfp110'	mRNA	0.242779	0.0321672		306283	'Anxa8'	mRNA	-1.99852	7.76e-60			309586	'Trim26'	mRNA	0.665701	1.42e-13		308807	'Prss23'	mRNA	-1.67377	1.5e-288
308406	'Six5'	mRNA	0.469606	3.27e-05		306330	'Klf2'	mRNA	-0.985055	3.77e-21			309596	'Vars2'	mRNA	0.477941	0.000404		308831	'Tenm4'	mRNA	-0.861244	7.07e-11
308417	'Nectin2'	mRNA	0.833645	6.86e-19		306352	'Armc6'	mRNA	-0.513869	0.0196738			309607	'RT1-CE5'	mRNA	1.51654	5.15e-161		308845	'Thap12'	mRNA	-0.314631	2.54e-06
308431	'Phldb3'	mRNA	1.0937	2e-07		306356	'Cilp2'	mRNA	-0.571887	0.0105867			309613	'Zbtb12'	mRNA	0.790728	0.0107074		308846	'Uvrag'	mRNA	-0.398116	3.57e-05
308444	'Axl'	mRNA	0.404567	5.14e-26		306375	'Csgalnact1'	mRNA	-0.209454	4.34e-06			309639	'Anks1a'	mRNA	0.33953	0.0224861		308854	'Chrdl2'	mRNA	-3.16649	0.00105371
308457	'Egln2'	mRNA	0.20622	0.0286655		306376	'Sh2d4a'	mRNA	-0.480794	0.000485			309641	'Tcp11'	mRNA	3.90835	1.13e-05		308871	'Rnf121'	mRNA	-0.43074	0.00173384
308468	'Dyrk1b'	mRNA	0.779469	1.24e-12		306436	'Fbxo8'	mRNA	-0.336405	0.00125185			309642	'Def6'	mRNA	0.472261	0.00276709		308899	'Mrvi1'	mRNA	-1.81339	5.31e-80
308472	'Supt5h'	mRNA	0.11922	0.0261091		306451	'Tenm3'	mRNA	-2.0751	5.51e-11			309647	'Brpf3'	mRNA	0.349271	0.00195753		308944	'St5'	mRNA	-0.690831	1.6e-34
308478	'Spred3'	mRNA	0.92972	2.05e-28		306460	'Enpp6'	mRNA	-2.05956	1.38e-07			309651	'Ppil1'	mRNA	0.515574	0.000825		308958	'Cdr2'	mRNA	-0.399033	2.48e-06
308493	'Clip3'	mRNA	1.54931	0.00454924		306487	'Mtus1'	mRNA	-0.936069	2.89e-73			309656	'Cmtr1'	mRNA	0.166995	0.0245297		308959	'Usp31'	mRNA	-0.572748	0.0198952
308537	'Uri1'	mRNA	0.27619	0.00701396		306490	'Mtmr7'	mRNA	-0.673221	0.0139122			309681	'Cfap410'	mRNA	0.41336	0.0079008		309009	'Mcmbp'	mRNA	-0.312767	0.00374265
308556	'Vsig10l'	mRNA	0.360264	0.0443174		306505	'Lonrf1'	mRNA	-1.32024	3.75e-06			309696	'Bcr'	mRNA	0.82125	1.02e-08		309025	'Tacc2'	mRNA	-0.523837	4.1e-05
308568	'Fv1'	mRNA	0.721089	1.98e-13		306506	'Prag1'	mRNA	-1.39033	2.13e-62			309772	'Vgll2'	mRNA	0.822185	0.00736258		309035	'Dcun1d3'	mRNA	-1.23211	5.09e-42
308576	'Pnkp'	mRNA	0.372675	0.00496102		306548	'Hook3'	mRNA	-0.229278	0.0170555			309798	'Gcc2'	mRNA	0.331289	0.0028556		309144	'Ppp6r3'	mRNA	-0.244883	0.000899
308578	'Ap2a1'	mRNA	0.190101	9.29e-06		306562	'Tacc1'	mRNA	-0.365357	8.47e-15			309901	'Phyhipl'	mRNA	1.34957	0.000861		309145	'RGD1311946'	mRNA	-0.431324	1.43e-08
308579	'Cpt1c'	mRNA	0.296276	0.00451307		306587	'Tcta'	mRNA	-0.303882	0.000268			309918	'Ell2'	mRNA	0.311352	5.97e-09		309158	'Tmem151a'	mRNA	-0.435089	0.000528
308582	'Tead2'	mRNA	1.91174	3.56e-06		306618	'Arhgef10'	mRNA	-0.302021	2.69e-05			309969	'Ap3b1'	mRNA	0.205841	0.00249374		309169	'Ehbp1l1'	mRNA	-0.937501	1.47e-63
308584	'Plekha4'	mRNA	1.26768	1.99e-31		306622	'Erich1'	mRNA	-0.330588	0.0350602			310097	'Snx18'	mRNA	0.292045	1.32e-05		309207	'Dagla'	mRNA	-0.323467	0.0241888
308588	'Car11'	mRNA	0.36054	0.047247		306628	'Col4a2'	mRNA	-0.599811	2.08e-92			310132	'Osmr'	mRNA	0.58635	5.39e-23		309252	'Otud7a'	mRNA	-1.21923	0.000184
308602	'Tmem86a'	mRNA	1.90307	1.79e-42		306636	'Efnb2'	mRNA	-1.09942	1.15e-17			310207	'Sema5a'	mRNA	0.587817	1.03e-13		309259	'Nsmce3'	mRNA	-0.472863	1.54e-05
308631	'Nhsl1'	mRNA	0.362617	0.000275		306672	'Tent4a'	mRNA	-0.286911	0.00406229			310363	'Fbxo4'	mRNA	0.434435	0.0121637		309280	'Plxna3'	mRNA	-0.404156	0.00558632
308632	'Hebp2'	mRNA	0.510356	0.00639874		306687	'Mfsd14b'	mRNA	-0.283898	4.21e-05			310378	'Nnt'	mRNA	0.34861	1.12e-09		309306	'Ric1'	mRNA	-0.35339	0.000199
308666	'Cyfip1'	mRNA	0.24798	1.29e-08		306695	'Zfp367'	mRNA	-0.63587	5.11e-05			310416	'Nhlrc3'	mRNA	0.23663	0.000168		309331	'Uhrf2'	mRNA	-0.256975	0.00471298
308667	'Nipa2'	mRNA	0.254722	3.1e-05		306734	'Rmi1'	mRNA	-0.579408	4.41e-18			310417	'Proser1'	mRNA	0.302775	0.0321814		309361	'Chuk'	mRNA	-0.242755	0.0250553
308703	'Lrrk1'	mRNA	0.215373	0.00300706		306771	'Tspan17'	mRNA	-0.663391	4.08e-17			310448	'Igsf10'	mRNA	2.23355	1.42e-24		309362	'Dnmbp'	mRNA	-0.384445	0.00445763
308738	'Chd2'	mRNA	0.346096	4.39e-08		306782	'Ror2'	mRNA	-0.22433	0.00857521			310508	'B3galnt1'	mRNA	0.733671	1.59e-15		309375	'Marveld1'	mRNA	-1.13586	4.29e-129
308763	'Gdpgp1'	mRNA	0.52156	0.0397171		306792	'S1pr3'	mRNA	-1.25984	3.22e-92			310552	'Sfrp2'	mRNA	2.59778	4.15e-92		309399	'Abhd17b'	mRNA	-0.290326	0.0395536
308821	'Rab30'	mRNA	0.896445	1.6e-38		306805	'Aspn'	mRNA	-1.28441	7.83e-92			310553	'Tlr2'	mRNA	6.6374	0		309429	'Kank1'	mRNA	-1.46832	7.69e-121
308837	'Ints4'	mRNA	0.201004	0.018405		306809	'Bicd2'	mRNA	-0.22867	2.61e-05			310630	'Sema4a'	mRNA	0.729897	0.000341		309460	'Sh3pxd2a'	mRNA	-0.315528	6.71e-06
308843	'Tsku'	mRNA	0.36259	2.14e-09		306842	'Gfod1'	mRNA	-1.37653	9.66e-37			310631	'Mex3a'	mRNA	1.18352	7.24e-13		309510	'Cpeb3'	mRNA	-0.44823	0.0252771
308865	'Atg16l2'	mRNA	0.656734	0.00303604		306945	'Hist1h2bh'	mRNA	-0.274959	0.00265921			310640	'Fam189b'	mRNA	0.424754	3.1e-05		309514	'Hectd2'	mRNA	-0.76742	1.38e-09
308869	'Lamtor1'	mRNA	0.167487	0.000217		307035	'Mpp7'	mRNA	-0.611429	0.0298354			310641	'Trim46'	mRNA	0.3968	0.0305897		309523	'Kif20b'	mRNA	-0.317654	0.0243568
308870	'Numa1'	mRNA	0.396053	2.3e-14		307039	'Rab18'	mRNA	-0.164637	0.00478242			310643	'Efna4'	mRNA	1.21747	8.9e-08		309525	'Slc16a12'	mRNA	-0.720059	4.35e-06
308875	'Rhog'	mRNA	0.337215	1.15e-06		307056	'Anlnl1'	mRNA	-0.608994	1.09e-08			310653	'mrpl9'	mRNA	0.598439	1.11e-06		309593	'Gnl1'	mRNA	-0.237306	0.00308635
308900	'rnf141'	mRNA	0.489359	6.28e-07		307067	'Dip2c'	mRNA	-0.44054	8.44e-08			310659	'Rfx5'	mRNA	1.059	2.37e-33		309686	'Pofut2'	mRNA	-0.488482	3.33e-22
308901	'Trim21'	mRNA	1.25085	9.92e-15		307081	'Pitrm1'	mRNA	-0.187666	0.000203			310661	'Vps72'	mRNA	0.503901	1.33e-08		309757	'Sirt1'	mRNA	-0.313027	0.0246042
308906	'Trim5'	mRNA	0.463864	2.14e-06		307098	'Net1'	mRNA	-1.63692	2.21e-35			310665	'Mindy1'	mRNA	0.538897	1.76e-11		309816	'Lama4'	mRNA	-0.451642	4.24e-12
308912	'Dchs1'	mRNA	1.68437	1.47e-35		307100	'Calml3'	mRNA	-5.92775	6.42e-07			310669	'Golph3l'	mRNA	0.531638	0.00033		309871	'Prdm1'	mRNA	-1.92826	1.48e-08
308937	'Wee1'	mRNA	0.466035	8.26e-05		307124	'Camk1d'	mRNA	-0.740047	4e-06			310674	'Plekho1'	mRNA	0.613385	0.00344013		309922	'Rhobtb3'	mRNA	-0.328609	8.19e-05
308942	'Dennd5a'	mRNA	0.142265	0.0087973		307128	'Frmd4a'	mRNA	-0.517148	6.86e-09			310688	'Sh2d2a'	mRNA	2.90221	1.72e-05		309945	'Arrdc3'	mRNA	-0.293932	0.00482097
308999	'Fbxl19'	mRNA	0.423229	0.000465		307178	'Arhgap21'	mRNA	-0.837239	4.47e-64			310704	'Bcl9'	mRNA	0.452001	5.09e-07		309953	'Tmem161b'	mRNA	-0.389786	0.0156097
309060	'Fam53b'	mRNA	0.451224	4.94e-07		307296	'Zfp608'	mRNA	-0.343484	0.00246905			310707	'Chd1l'	mRNA	0.592851	4.28e-05		309957	'Mef2a'	mRNA	-0.602931	2.39e-17
309069	'Edrf1'	mRNA	0.363357	0.0272663		307305	'Prdm6'	mRNA	-2.18478	5.32e-107			310743	'Olfml3'	mRNA	0.17498	0.00161578		310056	'Ipo11'	mRNA	-0.417769	5.65e-06
309081	'Dock1'	mRNA	0.148682	0.0103916		307348	'Spire1'	mRNA	-0.27064	4.51e-05			310756	'Mov10'	mRNA	1.75172	5.84e-48		310062	'Zswim6'	mRNA	-0.4807	2.18e-05
309103	'Pgghg'	mRNA	0.522419	1.16e-08		307351	'Tubb6'	mRNA	-0.255555	6.59e-12			310760	'Cttnbp2nl'	mRNA	0.549645	8.51e-15		310178	'Myo10'	mRNA	-0.905244	2.39e-40
309126	'Tnpo1'	mRNA	0.396853	2.86e-16		307404	'Arsi'	mRNA	-1.14405	2.19e-278			310772	'Dennd2d'	mRNA	4.81232	2.43e-09		310192	'Trio'	mRNA	-0.257924	0.01605
309139	'Tpcn2'	mRNA	0.531336	0.0136076		307429	'Dmxl1'	mRNA	-0.287163	6.12e-05			310810	'Frrs1'	mRNA	0.648499	8.7e-27		310233	'Zfp704'	mRNA	-0.482753	0.000469
309147	'Aldh3b1'	mRNA	0.93014	2.88e-06		307482	'Fchsd1'	mRNA	-1.23275	2.58e-89			310839	'Fnbp1l'	mRNA	0.747377	0.00134883		310258	'Phc3'	mRNA	-0.197509	0.0411582
309156	'Bbs1'	mRNA	0.40181	0.0029884		307498	'Pura'	mRNA	-0.195953	0.0206814			310864	'Manba'	mRNA	0.860458	1.8e-26		310261	'Eif5a2'	mRNA	-0.427386	9.05e-06
309165	'Rela'	mRNA	0.76822	2.13e-43		307514	'Epb41l4a'	mRNA	-0.908857	1.45e-06			310877	'Tifa'	mRNA	2.01613	8.77e-47		310306	'Usp13'	mRNA	-0.8992	6.54e-16
309167	'Pcnx3'	mRNA	0.386607	2.53e-11		307526	'Ammecr1l'	mRNA	-0.174618	0.047286			310879	'Alpk1'	mRNA	0.817932	6.38e-05		310341	'Fat4'	mRNA	-0.981061	5.01e-05
309168	'Map3k11'	mRNA	0.306905	0.0108975		307548	'Dtna'	mRNA	-1.5476	2.03e-06			310914	'Bmpr1b'	mRNA	0.672773	7.34e-07		310348	'Larp1b'	mRNA	-0.376946	5.66e-05
309170	'Fam89b'	mRNA	0.301985	9.67e-06		307644	'Kifc3'	mRNA	-0.379627	4.18e-12			310917	'Gbp4'	mRNA	7.14456	2.6e-07		310352	'Jade1'	mRNA	-0.203316	0.0010701
309172	'Frmd8'	mRNA	0.330328	8.88e-07		307657	'Ogfod1'	mRNA	-0.712581	0.0011615			310968	'Ifi44l'	mRNA	3.30076	0.0173362		310375	'Zfp131'	mRNA	-0.35864	0.000323
309186	'Fermt3'	mRNA	2.91529	0.0445644		307721	'Irx3'	mRNA	-0.960249	5.55e-05			310969	'Ifi44'	mRNA	1.64125	8.36e-12		310392	'Slc7a11'	mRNA	-0.50193	0.0266435
309194	'Taf6l'	mRNA	0.596199	0.000154		307726	'Chd9'	mRNA	-0.37759	7.27e-07			311020	'Rbm43'	mRNA	1.09889	2.58e-08		310460	'Arhgef26'	mRNA	-1.62353	2.57e-49
309200	'Ints5'	mRNA	0.289894	0.0129497		307766	'Smarca5'	mRNA	-0.219473	5.05e-05			311021	'Nmi'	mRNA	1.46564	1.95e-15		310467	'Tiparp'	mRNA	-0.359426	0.0001
309242	'Gna14'	mRNA	3.11374	7.77e-06		307811	'Slc7a6'	mRNA	-0.281741	0.00103467			311088	'Cobll1'	mRNA	0.392629	5.51e-06		310486	'Rarres1'	mRNA	-1.45754	1.43e-41
309243	'Vps13a'	mRNA	0.288058	0.000878		307821	'Psmd7'	mRNA	-0.129538	0.0448016			311165	'Med19'	mRNA	0.448735	0.00130913		310506	'Ppm1l'	mRNA	-0.225061	0.0424159
309256	'Fan1'	mRNA	0.434418	0.0230817		307845	'Mtss1l'	mRNA	-0.684358	1.83e-27			311183	'Fnbp4'	mRNA	0.664944	4.84e-16		310526	'Golim4'	mRNA	-0.606963	3.83e-34
309301	'Rcl1'	mRNA	1.15089	1.49e-31		307900	'Kcng4'	mRNA	-0.836605	0.000259			311185	'Kbtbd4'	mRNA	0.362658	0.00854986		310537	'RGD1560010'	mRNA	-0.879954	1.91e-10
309380	'Loxl4'	mRNA	1.07898	3.67e-15		307927	'Taf5l'	mRNA	-0.695833	1.98e-18			311311	'Meis2'	mRNA	0.273116	0.0373361		310538	'Fnip2'	mRNA	-0.423324	4.26e-08
309387	'Cnnm1'	mRNA	0.776868	0.000281		307982	'Nrap'	mRNA	-3.96047	0.00784036			311337	'Ltk'	mRNA	1.98579	7.27e-09		310540	'Fam198b'	mRNA	-0.643535	6.08e-49
309391	'Cox15'	mRNA	0.18573	0.01476		307989	'Ablim1'	mRNA	-2.49435	8.65e-19			311338	'Rpap1'	mRNA	0.455356	0.000846		310667	'Cers2'	mRNA	-0.209767	0.000792
309400	'Cemip2'	mRNA	0.708398	1.85e-08		308000	'Pdzd8'	mRNA	-0.405985	3.39e-09			311341	'Pla2g4b'	mRNA	0.819722	0.00042		310670	'Adamtsl4'	mRNA	-1.34988	2.31e-87
309447	'Ldb1'	mRNA	0.240393	1.83e-05		308021	'Syde2'	mRNA	-0.854097	1.73e-15			311437	'Rassf2'	mRNA	1.30336	0.00854265		310681	'Hjv'	mRNA	-3.95295	0.00135548
309452	'Nfkb2'	mRNA	1.87853	5.94e-204		308068	'Nkd2'	mRNA	-1.39699	1.56e-90			311443	'Lrrn4'	mRNA	4.63603	9.06e-20		310683	'Itga10'	mRNA	-1.19696	0.00452661
309454	'Mfsd13a'	mRNA	0.837112	0.00356866		308118	'Rgs17'	mRNA	-1.94646	0.0370885			311478	'Kif16b'	mRNA	0.411786	0.000799		310721	'Tent5c'	mRNA	-0.969817	0.012724
309456	'Wbp1l'	mRNA	0.388023	1.53e-17		308140	'Tfb1m'	mRNA	-0.459856	0.00531655			311494	'Rin2'	mRNA	0.989712	4.35e-58		310738	'Ngf'	mRNA	-1.67403	2.79e-73
309458	'Pdcd11'	mRNA	0.145804	0.0168703		308173	'Kif13a'	mRNA	-0.293247	9.43e-07			311529	'Ninl'	mRNA	0.855672	6.47e-08		310764	'Inka2'	mRNA	-1.10052	2.01e-07
309475	'Tm9sf3'	mRNA	0.0992829	0.00563418		308267	'Tab2'	mRNA	-0.523916	1.39e-28			311535	'Fam110a'	mRNA	0.751458	0.000356		310785	'Wdr47'	mRNA	-0.546851	1.69e-05
309478	'Zfp518a'	mRNA	0.281148	0.0389224		308309	'Mboat7'	mRNA	-0.293416	0.00610588			311569	'Acss2'	mRNA	0.665536	3.7e-08		310811	'Palmd'	mRNA	-1.05927	2.44e-32
309533	'Sorcs1'	mRNA	2.30997	2.67e-11		308326	'Zfp667'	mRNA	-1.67522	0.0158293			311573	'Cep250'	mRNA	0.459143	0.000262		310815	'Snx7'	mRNA	-0.250072	0.00241326
309557	'Epb41l2'	mRNA	0.70814	3.7e-47		308341	'Ssc5d'	mRNA	-0.187542	0.0170127			311592	'RGD1563354'	mRNA	6.23191	3.08e-25		310833	'Arhgap29'	mRNA	-0.493528	1.47e-21
309586	'Trim26'	mRNA	0.642269	9.99e-15		308376	'Adgrg6'	mRNA	-1.1185	6.06e-75			311647	'Prex1'	mRNA	1.01425	6.6e-07		310838	'Bcar3'	mRNA	-1.24035	3.51e-33
309596	'Vars2'	mRNA	0.413877	0.00212535		308405	'Dmpk'	mRNA	-1.66172	0			311651	'Slc9a8'	mRNA	0.393702	0.00164182		310909	'Rap1gds1'	mRNA	-0.354342	9e-08
309607	'RT1-CE5'	mRNA	1.47463	1.73e-194		308410	'Rtn2'	mRNA	-0.65448	0.00714135			311703	'Cables2'	mRNA	0.481267	3.34e-05		310982	'Ttll7'	mRNA	-0.406281	0.0279618
309639	'Anks1a'	mRNA	0.310225	0.0210826		308416	'Tomm40'	mRNA	-0.217271	0.00937021			311718	'Zbtb46'	mRNA	0.841857	0.000482		310999	'Plekhg5'	mRNA	-0.228738	0.0234249
309641	'Tcp11'	mRNA	4.1672	6.56e-07		308440	'B3gnt8'	mRNA	-1.03783	0.0422411			311726	'Pcmtd2'	mRNA	0.531509	2.67e-09		311013	'Arsj'	mRNA	-1.27671	2.92e-12
309642	'Def6'	mRNA	0.421802	0.00552192		308445	'Cyp2s1'	mRNA	-0.98858	6.02e-05			311764	'Zfp217'	mRNA	0.677691	3.26e-09		311030	'Stam2'	mRNA	-0.25082	0.037863
309647	'Brpf3'	mRNA	0.290579	0.00711271		308508	'Uba2'	mRNA	-0.279781	4.16e-07			311786	'Traf2'	mRNA	0.803897	5.32e-08		311071	'Zeb2'	mRNA	-0.534223	1.36e-18
309656	'Cmtr1'	mRNA	0.135521	0.0385885		308509	'RGD1308428'	mRNA	-0.382357	1.06e-06			311795	'Tor4a'	mRNA	0.688358	5.2e-09		311115	'Ubr3'	mRNA	-0.172792	0.029388
309678	'Trappc10'	mRNA	0.171825	0.0310593		308572	'Myh14'	mRNA	-0.36444	0.0160418			311799	'Ndor1'	mRNA	0.555745	4.25e-05		311137	'Zfp385b'	mRNA	-0.409076	0.0022662
309681	'Cfap410'	mRNA	0.379941	0.0128118		308624	'Heca'	mRNA	-0.294337	0.0124748			311807	'Bmyc'	mRNA	0.628415	0.00452277		311144	'Itga4'	mRNA	-2.25663	5.95e-72
309692	'Pcnt'	mRNA	0.326041	0.0324671		308668	'Nipa1'	mRNA	-0.378099	2.23e-05			311842	'Zer1'	mRNA	0.270023	0.00413531		311163	'Ctnnd1'	mRNA	-0.158085	0.00296786
309696	'Bcr'	mRNA	0.751444	4.62e-09		308709	'Synm'	mRNA	-0.890354	0.00026			311860	'Abl1'	mRNA	0.462279	6.99e-09		311182	'Nup160'	mRNA	-0.336307	0.0209063
309798	'Gcc2'	mRNA	0.438179	3.41e-06		308739	'Rgma'	mRNA	-0.476196	2.31e-07			311866	'Lrsam1'	mRNA	0.278846	0.0262295		311191	'Ckap5'	mRNA	-0.231127	0.000537
309901	'Phyhipl'	mRNA	1.51601	2.87e-05		308761	'Prc1'	mRNA	-0.398419	5.36e-11			311881	'Fbxw2'	mRNA	0.23964	0.00972516		311209	'Tp53i11'	mRNA	-0.687178	2.86e-05
309918	'Ell2'	mRNA	0.405854	6.55e-22		308773	'Hapln3'	mRNA	-1.04825	1.11e-12			311913	'Dennd1a'	mRNA	0.2837	0.0173362		311210	'Tspan18'	mRNA	-1.50675	3.21e-32
309969	'Ap3b1'	mRNA	0.220813	5.43e-05		308776	'Pde8a'	mRNA	-0.444404	1.25e-07			311984	'Gsap'	mRNA	4.56649	1.24e-215		311359	'Hypk'	mRNA	-0.342052	0.000678
310097	'Snx18'	mRNA	0.397156	7.4e-13		308787	'Adamtsl3'	mRNA	-0.929719	2.64e-40			312052	'Steap2'	mRNA	2.04489	5.63e-237		311384	'Sema6d'	mRNA	-1.50089	7.67e-07
310132	'Osmr'	mRNA	0.592919	3.23e-36		308795	'Tlnrd1'	mRNA	-0.452951	0.000265			312086	'Pon3'	mRNA	1.15722	0.000316		311404	'Ap4e1'	mRNA	-0.525861	0.00340338
310207	'Sema5a'	mRNA	0.603023	1.36e-17		308797	'Cemip'	mRNA	-0.818086	3.18e-101			312225	'Wdr91'	mRNA	1.77076	1.58e-62		311406	'Dusp2'	mRNA	-2.15869	0.0339342
310315	'Ccdc39'	mRNA	0.506379	0.0298675		308807	'Prss23'	mRNA	-1.65889	0			312246	'RGD1306271'	mRNA	0.772057	0.00336299		311425	'Adam33'	mRNA	-0.570708	4.39e-06
310362	'RGD1305938'	mRNA	0.549069	5.35e-05		308831	'Tenm4'	mRNA	-0.897726	2.22e-20			312257	'Dennd2a'	mRNA	0.669538	5.86e-10		311429	'Spef1'	mRNA	-0.580803	0.0139328
310378	'Nnt'	mRNA	0.298045	4.94e-10		308845	'Thap12'	mRNA	-0.353169	1.84e-09			312371	'Avl9'	mRNA	0.470548	2.33e-06		311468	'Tasp1'	mRNA	-0.479967	0.038598
310416	'Nhlrc3'	mRNA	0.231602	7.41e-06		308846	'Uvrag'	mRNA	-0.395478	2.55e-06			312440	'Kdm3a'	mRNA	0.469667	1.34e-08		311505	'Pax1'	mRNA	-2.11979	4.38e-11
310417	'Proser1'	mRNA	0.382321	0.00167485		308854	'Chrdl2'	mRNA	-1.93489	0.0153758			312495	'Cyp26b1'	mRNA	3.14819	7.68e-38		311604	'Zhx3'	mRNA	-0.300591	0.00944529
310448	'Igsf10'	mRNA	1.84437	6.82e-17		308871	'Rnf121'	mRNA	-0.327286	0.00877865			312510	'Tia1'	mRNA	0.329864	0.000717		311630	'Zswim3'	mRNA	-0.666535	3.06e-07
310508	'B3galnt1'	mRNA	0.571592	4.63e-11		308899	'Mrvi1'	mRNA	-1.55057	2.74e-71			312560	'Xpc'	mRNA	0.280645	0.0314191		311676	'Pmepa1'	mRNA	-1.20642	7.4e-159
310533	'Rapgef2'	mRNA	0.174668	0.0477984		308944	'St5'	mRNA	-0.595482	1.24e-39			312634	'Mtmr14'	mRNA	0.364572	0.0430814		311743	'Map3k20'	mRNA	-0.331978	0.0208746
310552	'Sfrp2'	mRNA	2.15814	7.98e-60		308958	'Cdr2'	mRNA	-0.364779	2.14e-07			312651	'Ift122'	mRNA	0.380769	0.00272733		311760	'Ism1'	mRNA	-0.600521	0.0242131
310553	'Tlr2'	mRNA	6.37664	0		308961	'Dctn5'	mRNA	-0.202115	0.0136758			312652	'Plxnd1'	mRNA	1.84437	1.79e-62		311802	'Ssna1'	mRNA	-0.305094	0.0259935
310615	'Crtc2'	mRNA	0.250655	0.00164001		309004	'Vkorc1'	mRNA	-0.223124	0.00256566			312656	'March8'	mRNA	0.226557	0.00113613		311827	'Adamtsl2'	mRNA	-1.84896	0.00960736
310630	'Sema4a'	mRNA	0.663759	0.000813		309009	'Mcmbp'	mRNA	-0.274006	0.00644362			312678	'Kdm5a'	mRNA	0.24412	0.00292451		311857	'Gpr107'	mRNA	-0.51219	1.39e-15
310631	'Mex3a'	mRNA	1.27204	5.92e-17		309025	'Tacc2'	mRNA	-0.606652	1.58e-07			312682	'Bcl2l13'	mRNA	0.417801	2.19e-05		311876	'Pbx3'	mRNA	-0.471419	8.5e-08
310635	'Arhgef2'	mRNA	0.130847	0.04159		309035	'Dcun1d3'	mRNA	-1.0906	1.03e-39			312690	'Phc1'	mRNA	0.336319	0.00276164		311902	'Rbm18'	mRNA	-0.705586	2.08e-19
310640	'Fam189b'	mRNA	0.277798	0.00801655		309144	'Ppp6r3'	mRNA	-0.196664	0.00212883			312705	'C1r'	mRNA	1.95008	0		311909	'Rc3h2'	mRNA	-0.252162	0.00207921
310641	'Trim46'	mRNA	0.353335	0.0454065		309145	'RGD1311946'	mRNA	-0.475929	4.28e-13			312781	'Lrp6'	mRNA	0.532123	1.28e-10		312159	'Fam3c'	mRNA	-0.210568	0.0309076
310643	'Efna4'	mRNA	1.23048	1.14e-08		309169	'Ehbp1l1'	mRNA	-0.835936	1.37e-100			312800	'Atf7ip'	mRNA	0.491179	8.31e-08		312192	'Ahcyl2'	mRNA	-0.689657	2.01e-07
310653	'mrpl9'	mRNA	0.464466	1.15e-05		309252	'Otud7a'	mRNA	-1.23979	6.08e-05			312863	'Ccdc91'	mRNA	0.335002	0.00876565		312251	'Luc7l2'	mRNA	-0.18628	0.005264
310659	'Rfx5'	mRNA	0.97251	1.82e-32		309259	'Nsmce3'	mRNA	-0.425854	4.45e-05			313017	'Sfn'	mRNA	1.06371	0.0284117		312381	'Ppm1k'	mRNA	-0.482937	0.00249779
310661	'Vps72'	mRNA	0.42712	4.96e-07		309306	'Ric1'	mRNA	-0.287346	0.000373			313020	'Wdtc1'	mRNA	0.267154	0.00474345		312437	'Krcc1'	mRNA	-0.205942	0.0151308
310665	'Mindy1'	mRNA	0.496556	6.1e-11		309331	'Uhrf2'	mRNA	-0.283533	0.000438			313022	'Map3k6'	mRNA	0.285488	0.0381279		312439	'Rmnd5a'	mRNA	-0.397838	9.98e-07
310669	'Golph3l'	mRNA	0.44702	0.00216097		309361	'Chuk'	mRNA	-0.24429	0.0132598			313033	'Xkr8'	mRNA	1.19267	2.38e-14		312444	'Immt'	mRNA	-0.154582	0.0181926
310674	'Plekho1'	mRNA	0.536505	0.007313		309362	'Dnmbp'	mRNA	-0.360288	0.00495291			313038	'Phc2'	mRNA	0.563191	2.02e-18		312451	'Tcf7l1'	mRNA	-0.721785	2.07e-16
310688	'Sh2d2a'	mRNA	2.83642	2.08e-05		309375	'Marveld1'	mRNA	-1.03661	5.06e-179			313040	'Csmd2'	mRNA	0.427412	0.00312746		312478	'Loxl3'	mRNA	-1.13273	1.38e-147
310704	'Bcl9'	mRNA	0.4453	1.3e-07		309410	'Mamdc2'	mRNA	-2.50358	0.00187313			313052	'Epb41'	mRNA	0.241506	0.0104452		312492	'Dysf'	mRNA	-0.929861	7.3e-21
310707	'Chd1l'	mRNA	0.518068	0.000197		309429	'Kank1'	mRNA	-1.40399	2.02e-165			313057	'Serinc2'	mRNA	1.3798	2.37e-09		312502	'Rab11fip5'	mRNA	-0.408863	2.38e-09
310756	'Mov10'	mRNA	1.57866	1.84e-45		309460	'Sh3pxd2a'	mRNA	-0.157146	0.000616			313087	'Cpne3'	mRNA	0.254619	0.000343		312538	'Mcm2'	mRNA	-0.205784	0.0488019
310760	'Cttnbp2nl'	mRNA	0.631945	4.77e-25		309513	'Ppp1r3c'	mRNA	-0.235728	0.0343497			313200	'Hsdl2'	mRNA	0.255121	0.0348508		312566	'Adamts9'	mRNA	-2.54019	6.45e-65
310772	'Dennd2d'	mRNA	4.70021	2.52e-09		309514	'Hectd2'	mRNA	-0.608086	2.95e-07			313210	'Abca1'	mRNA	1.99411	2.55e-65		312603	'Rybp'	mRNA	-0.505856	2.63e-07
310781	'Atxn7l2'	mRNA	0.667095	0.010632		309523	'Kif20b'	mRNA	-0.346283	0.00559463			313211	'Nipsnap3b'	mRNA	0.304417	0.0234914		312607	'Pdzrn3'	mRNA	-0.956283	1.24e-66
310810	'Frrs1'	mRNA	0.7065	1.42e-39		309525	'Slc16a12'	mRNA	-0.727516	2.74e-07			313255	'Whrn'	mRNA	0.463732	0.0161717		312670	'Adipor2'	mRNA	-0.226522	0.00109549
310839	'Fnbp1l'	mRNA	0.765782	0.000451		309593	'Gnl1'	mRNA	-0.252098	0.000407			313262	'Pappa1'	mRNA	0.488988	4.56e-06		312709	'Mlf2'	mRNA	-0.207224	0.00011
310848	'Cyp2u1'	mRNA	0.276451	0.0274565		309686	'Pofut2'	mRNA	-0.49761	4.06e-33			313325	'Lad1'	mRNA	6.78578	1.9e-06		312728	'Tspan9'	mRNA	-0.416072	3.82e-05
310864	'Manba'	mRNA	0.876539	1.73e-33		309816	'Lama4'	mRNA	-0.36342	6.31e-17			313339	'Acer2'	mRNA	0.988714	7.83e-08		312754	'Ppp2r5a'	mRNA	-0.467629	4.94e-08
310877	'Tifa'	mRNA	1.94799	3.82e-48		309871	'Prdm1'	mRNA	-1.8369	2.22e-08			313391	'Atg4c'	mRNA	0.511413	0.00034		312790	'Gprc5a'	mRNA	-0.801448	0.000112
310879	'Alpk1'	mRNA	0.879958	2.97e-06		309945	'Arrdc3'	mRNA	-0.313324	0.00114986			313413	'Sgip1'	mRNA	1.18023	0.000788		312812	'Eps8'	mRNA	-0.460255	0.000712
310914	'Bmpr1b'	mRNA	0.760768	9e-10		309957	'Mef2a'	mRNA	-0.53976	8.93e-19			313478	'Cc2d1b'	mRNA	0.298625	2.82e-05		312824	'Recql'	mRNA	-0.534063	8.85e-12
310917	'Gbp4'	mRNA	5.95139	0.000125		310056	'Ipo11'	mRNA	-0.295884	0.000472			313490	'Tmem8b'	mRNA	0.591883	5.21e-05		312855	'Ppfibp1'	mRNA	-0.219168	3.85e-07
310968	'Ifi44l'	mRNA	2.90331	0.0464476		310062	'Zswim6'	mRNA	-0.359264	0.000809			313498	'Cd72'	mRNA	4.51908	0.044318		312903	'Tram1'	mRNA	-0.161527	0.00179444
310969	'Ifi44'	mRNA	1.49091	9.09e-10		310178	'Myo10'	mRNA	-0.734129	4.15e-71			313539	'Kdm4a'	mRNA	0.72183	1.4e-30		312912	'Prex2'	mRNA	-1.54622	7.39e-16
311020	'Rbm43'	mRNA	1.09156	1.47e-09		310192	'Trio'	mRNA	-0.159068	0.0476174			313587	'Zc3h12a'	mRNA	1.58512	1.17e-80		312927	'Rb1cc1'	mRNA	-0.314025	6.65e-07
311021	'Nmi'	mRNA	1.28901	6.64e-14		310233	'Zfp704'	mRNA	-0.476303	2.47e-05			313591	'Thrap3'	mRNA	0.158232	0.00761489		312946	'Tmem68'	mRNA	-0.405644	0.00057
311055	'Tanc1'	mRNA	0.18113	0.000211		310261	'Eif5a2'	mRNA	-0.280791	0.000844			313594	'Ago1'	mRNA	0.501291	1.1e-06		313019	'Tent5b'	mRNA	-1.15022	0.000122
311059	'March7'	mRNA	0.200049	0.00107818		310306	'Usp13'	mRNA	-0.688597	4.02e-11			313610	'Extl1'	mRNA	1.04582	0.0327352		313045	'Trim62'	mRNA	-0.448059	0.000953
311088	'Cobll1'	mRNA	0.415965	6.9e-08		310341	'Fat4'	mRNA	-0.970751	3.14e-33			313615	'Paqr7'	mRNA	0.750007	1.96e-08		313047	'Yars'	mRNA	-0.251228	0.000906
311165	'Med19'	mRNA	0.425537	0.000648		310348	'Larp1b'	mRNA	-0.207309	0.0173865			313647	'Hp1bp3'	mRNA	0.231381	0.0001		313278	'Ptprd'	mRNA	-0.22947	0.000356
311183	'Fnbp4'	mRNA	0.766302	2.16e-28		310375	'Zfp131'	mRNA	-0.279088	0.00325218			313666	'Zbtb17'	mRNA	0.460575	0.000635		313323	'Psip1'	mRNA	-0.382769	1.3e-05
311311	'Meis2'	mRNA	0.279874	0.018277		310460	'Arhgef26'	mRNA	-1.43877	2.46e-46			313774	'C1qtnf12'	mRNA	1.22629	0.00231079		313385	'Kank4'	mRNA	-2.06542	6.09e-25
311324	'Disp2'	mRNA	0.516924	0.0291841		310467	'Tiparp'	mRNA	-0.442943	1.24e-07			313790	'Lacc1'	mRNA	0.733134	1.26e-06		313387	'Usp1'	mRNA	-0.286594	0.0123477
311337	'Ltk'	mRNA	1.73896	9.15e-07		310486	'Rarres1'	mRNA	-1.28981	2.39e-49			313806	'Rnf19b'	mRNA	1.27818	2.45e-70		313445	'Klhl13'	mRNA	-0.801792	2.27e-30
311338	'Rpap1'	mRNA	0.365427	0.00221708		310506	'Ppm1l'	mRNA	-0.318644	0.000781			313843	'Galm'	mRNA	0.422273	5.29e-05		313453	'Tmem255a'	mRNA	-3.56745	8.94e-09
311341	'Pla2g4b'	mRNA	0.65544	0.005383		310526	'Golim4'	mRNA	-0.591085	1.28e-52			313865	'Thada'	mRNA	0.244128	0.0342249		313493	'Rgp1'	mRNA	-0.193117	0.015013
311355	'Ppip5k1'	mRNA	0.281747	0.0372664		310537	'RGD1560010'	mRNA	-0.574468	3.48e-06			313878	'Galnt14'	mRNA	2.91853	7.05e-79		313494	'Tln1'	mRNA	-0.497124	1.35e-20
311401	'Sppl2a'	mRNA	0.265426	7.06e-05		310538	'Fnip2'	mRNA	-0.361789	1.35e-07			313905	'Supt7l'	mRNA	0.418747	0.0218783		313495	'Car9'	mRNA	-0.737607	5.02e-67
311419	'Stk35'	mRNA	0.363963	0.0036688		310540	'Fam198b'	mRNA	-0.473505	1.31e-44			313913	'Zfp513'	mRNA	0.419706	1.59e-05		313496	'Ccdc107'	mRNA	-1.41412	5.19e-171
311437	'Rassf2'	mRNA	1.44086	0.00200978		310667	'Cers2'	mRNA	-0.229627	8.4e-06			313914	'Gtf3c2'	mRNA	0.235405	0.0212801		313511	'Mob3c'	mRNA	-0.739946	0.0246519
311443	'Lrrn4'	mRNA	4.38415	1.51e-17		310670	'Adamtsl4'	mRNA	-1.09211	6.92e-106			313950	'Hs1bp3'	mRNA	0.383773	2.74e-05		313525	'Hectd3'	mRNA	-0.290883	0.00420296
311478	'Kif16b'	mRNA	0.516226	7.2e-07		310681	'Hjv'	mRNA	-2.95169	0.00349121			313994	'Klf11'	mRNA	0.497363	0.000522		313560	'Ctps1'	mRNA	-0.587867	4.08e-20
311483	'Rrbp1'	mRNA	0.0968462	0.002775		310721	'Tent5c'	mRNA	-0.795104	0.0358522			314004	'Cmpk2'	mRNA	1.42928	0.00470232		313575	'Heyl'	mRNA	-2.7043	0.00790286
311494	'Rin2'	mRNA	0.945468	8.55e-71		310738	'Ngf'	mRNA	-1.55139	2.35e-86			314013	'Trappc12'	mRNA	0.347922	0.000219		313582	'Fhl3'	mRNA	-0.429813	1.14e-05
311529	'Ninl'	mRNA	0.880907	1.86e-09		310764	'Inka2'	mRNA	-1.11015	2.89e-08			314245	'Zbtb25'	mRNA	0.58182	7.97e-08		313592	'Col8a2'	mRNA	-1.29558	1.13e-223
311535	'Fam110a'	mRNA	0.604055	0.00450377		310785	'Wdr47'	mRNA	-0.337263	0.00582671			314265	'Zfyve26'	mRNA	0.508928	2.28e-07		313678	'Prdm2'	mRNA	-0.239279	0.0026425
311547	'Foxs1'	mRNA	0.454286	0.00115278		310811	'Palmd'	mRNA	-0.787571	2.28e-20			314288	'Pcnx1'	mRNA	0.210274	0.00723908		313689	'Dhrs3'	mRNA	-0.879097	2.64e-21
311569	'Acss2'	mRNA	0.595892	3.28e-07		310815	'Snx7'	mRNA	-0.253197	9.14e-05			314304	'Acot3'	mRNA	0.53699	0.00170745		313717	'Clstn1'	mRNA	-0.302237	2.22e-07
311573	'Cep250'	mRNA	0.451551	2.98e-05		310833	'Arhgap29'	mRNA	-0.389636	2.55e-20			314336	'Ddx41'	mRNA	0.237843	0.0124859		313722	'Spsb1'	mRNA	-0.413937	5.64e-10
311575	'Phf20'	mRNA	0.197538	0.00295832		310838	'Bcar3'	mRNA	-1.21593	5.66e-37			314349	'Ston2'	mRNA	1.0888	0.000562		313725	'Gpr157'	mRNA	-1.12507	0.000463
311580	'Samhd1'	mRNA	0.869852	0.00362765		310843	'Sec24d'	mRNA	-0.0960585	0.0412899			314386	'Gpr68'	mRNA	5.26863	2.82e-37		313729	'Errfi1'	mRNA	-0.687552	1.77e-23
311592	'RGD1563354'	mRNA	6.14273	4.29e-25		310909	'Rap1gds1'	mRNA	-0.238106	3.82e-05			314432	'Uba1'	mRNA	0.135489	0.0106841		313743	'Klhl21'	mRNA	-0.494676	4.23e-08
311647	'Prex1'	mRNA	0.999788	1.68e-07		310999	'Plekhg5'	mRNA	-0.253024	0.00313981			314616	'Arid3a'	mRNA	0.94559	2.26e-06		313783	'Olfm2'	mRNA	-2.32907	2.59e-26
311651	'Slc9a8'	mRNA	0.469578	9.33e-06		311013	'Arsj'	mRNA	-1.36582	7.36e-13			314619	'Sbno2'	mRNA	1.59455	7.7e-149		313811	'Dnajb5'	mRNA	-0.481907	4.88e-06
311703	'Cables2'	mRNA	0.459178	6.78e-05		311029	'Neb'	mRNA	-1.55568	0.0228009			314623	'Midn'	mRNA	0.33814	2.06e-08		313831	'Vit'	mRNA	-1.85814	0.00300259
311718	'Zbtb46'	mRNA	0.840159	0.000268		311030	'Stam2'	mRNA	-0.243726	0.0195973			314633	'Ap3d1'	mRNA	0.282819	1.38e-06		313917	'Abhd1'	mRNA	-0.589965	0.0390451
311726	'Pcmtd2'	mRNA	0.50535	9.48e-10		311071	'Zeb2'	mRNA	-0.314909	9.78e-15			314641	'Pip5k1c'	mRNA	0.596737	5.82e-19		313928	'Efr3b'	mRNA	-1.5083	1.09e-07
311764	'Zfp217'	mRNA	0.650059	1.67e-09		311137	'Zfp385b'	mRNA	-0.384087	0.00319713			314654	'Myo1f'	mRNA	0.842334	5.03e-06		313954	'Matn3'	mRNA	-1.87269	8.81e-08
311786	'Traf2'	mRNA	0.803961	1.15e-09		311144	'Itga4'	mRNA	-1.95943	2.31e-71			314655	'Adamts10'	mRNA	0.600133	7.59e-19		313961	'Smc6'	mRNA	-0.337136	4.54e-07
311795	'Tor4a'	mRNA	0.614203	4.03e-08		311163	'Ctnnd1'	mRNA	-0.109165	0.00754933			314694	'Chst11'	mRNA	0.27665	0.00034		313974	'Trib2'	mRNA	-1.50747	2.14e-64
311799	'Ndor1'	mRNA	0.459906	0.000365		311182	'Nup160'	mRNA	-0.288659	0.0363942			314800	'Acss3'	mRNA	1.13017	0.00458913		313978	'E2f6'	mRNA	-0.753417	7.62e-24
311836	'Ntng2'	mRNA	0.443424	0.0363085		311191	'Ckap5'	mRNA	-0.147852	0.00935943			314855	'Cpm'	mRNA	0.836987	5.42e-08		313997	'Mboat2'	mRNA	-0.706209	0.0179181
311839	'Slc27a4'	mRNA	0.191638	0.0375645		311209	'Tp53i11'	mRNA	-0.37227	0.0233171			314856	'Mdm2'	mRNA	0.448767	7.52e-17		314119	'Zxdb'	mRNA	-0.436928	3.52e-05
311842	'Zer1'	mRNA	0.296422	0.000286		311210	'Tspan18'	mRNA	-1.35046	5.9e-28			314870	'Irak3'	mRNA	2.0081	2.19e-163		314157	'Fbxo33'	mRNA	-0.839187	2.12e-11
311846	'Lrrc8a'	mRNA	0.150327	0.0372146		311215	'Ext2'	mRNA	-0.117984	0.0106793			314949	'Rad21'	mRNA	0.566996	2.5e-27		314190	'Klhdc1'	mRNA	-0.897662	0.000594
311860	'Abl1'	mRNA	0.442242	3.24e-15		311325	'Knstrn'	mRNA	-0.358628	0.03166			314961	'Asap1'	mRNA	0.426132	3.45e-12		314205	'Arid4a'	mRNA	-0.326714	0.0452135
311872	'Zbtb43'	mRNA	0.364446	0.0120738		311328	'Rmdn3'	mRNA	-0.26433	0.0335784			314996	'Klhl38'	mRNA	2.16519	2.37e-05		314224	'Tmem30b'	mRNA	-1.56101	5.04e-28
311881	'Fbxw2'	mRNA	0.198607	0.0189631		311359	'Hypk'	mRNA	-0.423033	2.57e-06			315037	'Atmin'	mRNA	0.42023	0.00160261		314280	'Smoc1'	mRNA	-1.14956	1.51e-163
311913	'Dennd1a'	mRNA	0.284403	0.00609763		311384	'Sema6d'	mRNA	-1.31198	3.97e-06			315047	'Laptm4b'	mRNA	0.560357	1.06e-11		314297	'Papln'	mRNA	-0.372346	0.0121592
311984	'Gsap'	mRNA	4.43108	9.54e-212		311404	'Ap4e1'	mRNA	-0.586107	0.000204			315055	'Dennd3'	mRNA	3.18134	2.42e-25		314312	'Entpd5'	mRNA	-0.333598	0.00234404
312052	'Steap2'	mRNA	1.99638	2.1e-295		311406	'Dusp2'	mRNA	-2.00323	0.0316969			315058	'Chrac1'	mRNA	0.394038	0.021239		314322	'Fos'	mRNA	-2.02272	3.66e-83
312086	'Pon3'	mRNA	1.00265	0.0016853		311425	'Adam33'	mRNA	-0.336286	0.00281252			315084	'Gsdmd'	mRNA	1.391	3.59e-70		314323	'Flvcr2'	mRNA	-0.717302	9.78e-05
312199	'Klhdc10'	mRNA	0.140435	0.0474154		311429	'Spef1'	mRNA	-0.464226	0.046849			315085	'Naprt'	mRNA	1.51553	1.08e-18		314325	'Gpatch2l'	mRNA	-0.480314	0.00019
312225	'Wdr91'	mRNA	1.60454	5.07e-57		311468	'Tasp1'	mRNA	-0.592332	0.00512481			315093	'Maf1'	mRNA	0.387434	3.13e-07		314352	'Sel1l'	mRNA	-0.152497	0.0136106
312246	'RGD1306271'	mRNA	0.685078	0.00545921		311505	'Pax1'	mRNA	-2.22003	9.09e-13			315101	'Zfp7'	mRNA	2.45474	0.000579		314397	'Rin3'	mRNA	-0.465604	4.48e-07
312257	'Dennd2a'	mRNA	0.796265	4.81e-18		311578	'Soga1'	mRNA	-0.465399	9.52e-05			315108	'Apol3'	mRNA	6.36899	2.09e-05		314399	'Ubr7'	mRNA	-0.246708	0.0159533
312320	'Igf2bp3'	mRNA	0.241828	0.031518		311598	'Fam83d'	mRNA	-0.37919	0.0366608			315112	'Foxred2'	mRNA	0.8576	0.00161578		314401	'Unc79'	mRNA	-2.13204	6.88e-05
312365	'Mindy4'	mRNA	0.49002	0.00920598		311604	'Zhx3'	mRNA	-0.229417	0.0261091			315135	'Sun2'	mRNA	0.553294	3.01e-28		314465	'Ppp1r13b'	mRNA	-0.458524	0.00361512
312371	'Avl9'	mRNA	0.551422	7.87e-10		311630	'Zswim3'	mRNA	-0.620893	2.82e-07			315158	'Zc3h7b'	mRNA	0.403689	7.86e-10		314473	'Kif26a'	mRNA	-2.69764	7.52e-07
312440	'Kdm3a'	mRNA	0.421596	1.16e-08		311676	'Pmepa1'	mRNA	-1.13764	2.01e-161			315165	'Naga'	mRNA	0.165145	0.0465515		314543	'Gulp1'	mRNA	-0.665874	2.58e-08
312495	'Cyp26b1'	mRNA	3.49323	6.5e-64		311743	'Map3k20'	mRNA	-0.359208	0.000421			315170	'Poldip3'	mRNA	0.196879	0.0226588		314545	'Wdr75'	mRNA	-0.919662	2.12e-24
312510	'Tia1'	mRNA	0.400155	1.61e-06		311760	'Ism1'	mRNA	-0.601249	0.018155			315210	'Brd1'	mRNA	0.348405	0.000115		314553	'Ptdss1'	mRNA	-0.63942	4.94e-30
312560	'Xpc'	mRNA	0.302844	0.0101884		311802	'Ssna1'	mRNA	-0.27662	0.0336923			315217	'Plxnb2'	mRNA	0.392315	2.95e-11		314622	'Cbarp'	mRNA	-0.359792	0.0483287
312634	'Mtmr14'	mRNA	0.381661	0.0199152		311827	'Adamtsl2'	mRNA	-1.44495	0.028807			315222	'Arsa'	mRNA	0.174221	0.0491681		314730	'Ikbip'	mRNA	-0.191355	0.00251202
312651	'Ift122'	mRNA	0.350639	0.00439433		311857	'Gpr107'	mRNA	-0.421056	4.04e-17			315283	'Pced1b'	mRNA	1.82803	1.67e-11		314743	'Cdk17'	mRNA	-0.436928	7.11e-06
312652	'Plxnd1'	mRNA	1.79388	5.28e-88		311876	'Pbx3'	mRNA	-0.363923	3.15e-06			315306	'Mettl7a'	mRNA	0.428889	0.00203376		314785	'Tmtc3'	mRNA	-0.559159	5.21e-11
312656	'March8'	mRNA	0.288192	8.96e-07		311902	'Rbm18'	mRNA	-0.57198	3.01e-16			315309	'Tfcp2'	mRNA	0.486738	0.000686		314814	'Nav3'	mRNA	-0.993731	1.84e-23
312678	'Kdm5a'	mRNA	0.261654	6.46e-05		311952	'Galnt11'	mRNA	-0.242517	0.0226439			315311	'Slc4a8'	mRNA	1.53612	3e-06		314824	'Osbpl8'	mRNA	-0.240713	0.0116523
312682	'Bcl2l13'	mRNA	0.441837	7.3e-07		312159	'Fam3c'	mRNA	-0.238768	0.0012739			315345	'Copz1'	mRNA	0.154546	0.00765674		314843	'Ptprb'	mRNA	-1.37927	0.0185321
312690	'Phc1'	mRNA	0.315774	0.00485043		312192	'Ahcyl2'	mRNA	-0.639914	1.81e-07			315427	'Sesn3'	mRNA	0.222504	0.0264202		314850	'Frs2'	mRNA	-0.170464	0.0305897
312703	'Pex5'	mRNA	0.24502	0.0194437		312381	'Ppm1k'	mRNA	-0.332209	0.0316026			315484	'Bbs9'	mRNA	0.346675	0.0250306		314879	'Xpot'	mRNA	-0.1818	0.00484085
312705	'C1r'	mRNA	1.92016	0		312437	'Krcc1'	mRNA	-0.172956	0.0118815			315496	'Dpy19l1'	mRNA	0.453928	4.68e-10		314904	'Arhgef25'	mRNA	-0.643743	1.03e-26
312777	'Etv6'	mRNA	0.435067	0.00969138		312439	'Rmnd5a'	mRNA	-0.281928	4.52e-05			315579	'Ubash3b'	mRNA	0.839407	0.00250295		314910	'Nab2'	mRNA	-0.679142	5.26e-31
312781	'Lrp6'	mRNA	0.530628	3.04e-31		312444	'Immt'	mRNA	-0.114446	0.0358008			315599	'Nlrx1'	mRNA	0.771372	4.03e-15		314930	'Zfpm2'	mRNA	-0.567721	0.000402
312800	'Atf7ip'	mRNA	0.497797	2.25e-10		312451	'Tcf7l1'	mRNA	-0.650187	6.65e-16			315600	'Vps11'	mRNA	0.244202	0.000812		314941	'Lrp12'	mRNA	-0.255997	0.00450829
312828	'Etnk1'	mRNA	0.178577	0.034075		312478	'Loxl3'	mRNA	-1.27538	0			315608	'Ube4a'	mRNA	0.298088	1.29e-05		314979	'Deptor'	mRNA	-0.638931	3.35e-06
312863	'Ccdc91'	mRNA	0.348589	0.00259189		312492	'Dysf'	mRNA	-0.972987	1.25e-29			315673	'Tnfaip8l3'	mRNA	0.712262	7.59e-05		314981	'Col14a1'	mRNA	-0.391905	3.51e-10
313017	'Sfn'	mRNA	1.24289	0.00300471		312502	'Rab11fip5'	mRNA	-0.308954	8.02e-09			315696	'Snx33'	mRNA	0.414699	1.97e-07		315000	'Rnf139'	mRNA	-0.32108	0.0374475
313020	'Wdtc1'	mRNA	0.266503	0.00089		312538	'Mcm2'	mRNA	-0.221215	0.0156078			315697	'Imp3'	mRNA	0.314989	0.0207753		315023	'Slc25a32'	mRNA	-0.382259	0.0395536
313022	'Map3k6'	mRNA	0.293929	0.0153568		312566	'Adamts9'	mRNA	-2.76569	1.73e-78			315713	'Pml'	mRNA	0.986636	2.97e-45		315036	'Vps13b'	mRNA	-0.233435	0.0485413
313033	'Xkr8'	mRNA	1.20366	7.97e-16		312603	'Rybp'	mRNA	-0.379817	9.93e-05			315714	'Loxl1'	mRNA	0.291625	5.93e-10		315039	'Osr2'	mRNA	-0.708148	3.03e-05
313038	'Phc2'	mRNA	0.580536	7.03e-29		312607	'Pdzrn3'	mRNA	-0.769098	3.08e-61			315728	'Thsd4'	mRNA	1.16373	0.0268868		315111	'Apol2'	mRNA	-2.88169	0.000342
313040	'Csmd2'	mRNA	0.420346	0.000845		312670	'Adipor2'	mRNA	-0.216915	0.000187			315771	'Herc1'	mRNA	0.713575	1.79e-14		315121	'Cdc42ep1'	mRNA	-0.979735	1.55e-48
313048	'Rbbp4'	mRNA	0.145768	0.0188331		312709	'Mlf2'	mRNA	-0.215185	7.74e-08			315795	'Cgnl1'	mRNA	2.72466	8.02e-15		315131	'Kdelr3'	mRNA	-0.298417	4.63e-06
313052	'Epb41'	mRNA	0.28993	0.000499		312728	'Tspan9'	mRNA	-0.257878	0.00769989			315879	'Adamts7'	mRNA	1.8858	2.2e-61		315136	'Cbx6'	mRNA	-0.342523	2.99e-06
313057	'Serinc2'	mRNA	0.890002	0.000649		312754	'Ppp2r5a'	mRNA	-0.478754	4.57e-10			315880	'Tbc1d2b'	mRNA	0.371423	1.2e-06		315151	'Mrtfa'	mRNA	-0.546054	5.13e-12
313087	'Cpne3'	mRNA	0.309932	1.51e-07		312790	'Gprc5a'	mRNA	-0.659109	0.00131802			315883	'Plscr2'	mRNA	1.68724	3.43e-27		315159	'Tob2'	mRNA	-0.444172	0.00231734
313166	'Nfx1'	mRNA	0.182883	0.0192148		312812	'Eps8'	mRNA	-0.545194	1.47e-05			315970	'Cdv3'	mRNA	0.941923	4.96e-100		315164	'Cenpm'	mRNA	-0.346448	0.0429275
313167	'Nol6'	mRNA	0.166014	0.0470849		312824	'Recql'	mRNA	-0.585575	6.57e-15			315973	'Acad11'	mRNA	0.290055	0.00472061		315166	'Smdt1'	mRNA	-0.355818	0.000929
313210	'Abca1'	mRNA	1.9888	6.29e-114		312849	'Med21'	mRNA	-0.534784	0.00249417			316009	'Plxnb1'	mRNA	1.61254	1.85e-14		315174	'Scube1'	mRNA	-0.924012	0.0213629
313211	'Nipsnap3b'	mRNA	0.262357	0.011449		312855	'Ppfibp1'	mRNA	-0.236687	2.31e-14			316010	'Camp'	mRNA	3.56863	0.00111636		315189	'Prr5'	mRNA	-0.54795	0.00321981
313241	'Mcart1'	mRNA	0.362699	0.000384		312903	'Tram1'	mRNA	-0.107331	0.00411205			316014	'Nbeal2'	mRNA	0.97301	0.000556		315259	'Prickle1'	mRNA	-0.284071	0.00699504
313255	'Whrn'	mRNA	0.400404	0.0335689		312912	'Prex2'	mRNA	-1.26118	1.12e-13			316033	'Glb1'	mRNA	0.178878	0.00375127		315272	'Ano6'	mRNA	-0.34292	7.11e-09
313262	'Pappa1'	mRNA	0.265529	0.000536		312927	'Rb1cc1'	mRNA	-0.184127	0.000263			316067	'Xylb'	mRNA	0.223575	0.00767154		315305	'Atf1'	mRNA	-0.21652	0.0209861
313325	'Lad1'	mRNA	6.58599	3.88e-06		312946	'Tmem68'	mRNA	-0.390167	0.000358			316085	'Trak1'	mRNA	0.331229	0.000332		315326	'Tns2'	mRNA	-0.212781	0.00927356
313339	'Acer2'	mRNA	1.10193	1.29e-10		313019	'Tent5b'	mRNA	-1.0527	0.000269			316091	'Pomgnt2'	mRNA	0.495469	0.000881		315327	'Spryd3'	mRNA	-0.509465	2.84e-10
313391	'Atg4c'	mRNA	0.592732	3.55e-06		313045	'Trim62'	mRNA	-0.298229	0.0229367			316130	'Plin3'	mRNA	0.167777	0.0387766		315422	'Mtmr2'	mRNA	-0.223756	0.00114784
313413	'Sgip1'	mRNA	0.92844	0.0126436		313047	'Yars'	mRNA	-0.282111	5.5e-06			316136	'Gpr108'	mRNA	0.35162	6.16e-07		315439	'Slc36a4'	mRNA	-0.230416	0.0412801
313433	'RGD1564541'	mRNA	0.265048	0.0435994		313278	'Ptprd'	mRNA	-0.190897	6.05e-05			316219	'Trerf1'	mRNA	0.330502	0.0412582		315500	'Eepd1'	mRNA	-0.347619	0.0302075
313478	'Cc2d1b'	mRNA	0.184265	0.00795057		313323	'Psip1'	mRNA	-0.404101	2.86e-07			316228	'Cul9'	mRNA	0.744524	1.12e-08		315508	'Ncapd3'	mRNA	-0.437994	0.00065
313490	'Tmem8b'	mRNA	0.557043	5.49e-05		313385	'Kank4'	mRNA	-1.97687	6.61e-25			316238	'Rsph9'	mRNA	0.789414	0.00964667		315510	'Igsf9b'	mRNA	-0.892911	0.00075
313498	'Cd72'	mRNA	4.61011	0.0213298		313387	'Usp1'	mRNA	-0.29604	0.00405242			316241	'Nfkbie'	mRNA	3.21075	1.05e-228		315546	'Kirrel3'	mRNA	-2.86766	0.0158564
313519	'Gpbp1l1'	mRNA	0.212138	0.00352838		313445	'Klhl13'	mRNA	-0.654578	7.99e-29			316275	'Paqr8'	mRNA	0.462299	2.72e-08		315548	'Srpra'	mRNA	-0.15027	0.0066026
313539	'Kdm4a'	mRNA	0.705338	3.22e-38		313453	'Tmem255a'	mRNA	-3.1433	1.13e-08			316326	'Neurl3'	mRNA	2.96376	2.16e-17		315567	'Panx3'	mRNA	-0.949661	0.0316953
313587	'Zc3h12a'	mRNA	1.61104	3.76e-107		313488	'Reck'	mRNA	-0.110178	0.0327675			316333	'Actr1b'	mRNA	0.241827	0.00057		315594	'Oaf'	mRNA	-0.208633	0.000137
313591	'Thrap3'	mRNA	0.182892	5.38e-05		313494	'Tln1'	mRNA	-0.411104	2.38e-41			316351	'Npas2'	mRNA	1.69728	2.31e-90		315597	'Mfrp'	mRNA	-2.42819	6.97e-22
313594	'Ago1'	mRNA	0.622502	2.4e-12		313495	'Car9'	mRNA	-0.694239	2.1e-91			316415	'Fam126b'	mRNA	0.528827	0.0411971		315598	'C1qtnf5'	mRNA	-0.726399	2.01e-51
313610	'Extl1'	mRNA	1.156	0.0090151		313496	'Ccdc107'	mRNA	-1.27803	3.64e-213			316457	'Pikfyve'	mRNA	0.342556	0.000128		315617	'Sidt2'	mRNA	-0.520579	3.69e-24
313615	'Paqr7'	mRNA	0.691181	1.79e-08		313511	'Mob3c'	mRNA	-0.883476	0.00425604			316530	'Cnppd1'	mRNA	0.252948	0.00166413		315655	'Rdx'	mRNA	-0.257958	9.9e-05
313647	'Hp1bp3'	mRNA	0.225254	2.63e-06		313525	'Hectd3'	mRNA	-0.282304	0.00157746			316531	'Tuba4a'	mRNA	0.379666	4.84e-05		315663	'Exph5'	mRNA	-0.664927	0.00772089
313658	'Ubr4'	mRNA	0.171271	0.000244		313560	'Ctps1'	mRNA	-0.503813	8.68e-21			316557	'Rhbdd1'	mRNA	0.270746	0.0221043		315668	'Rab39a'	mRNA	-0.940439	0.0428306
313666	'Zbtb17'	mRNA	0.491064	7.52e-05		313575	'Heyl'	mRNA	-1.80989	0.0378964			316580	'Sp140'	mRNA	0.304767	0.0206996		315675	'Gldn'	mRNA	-1.59624	1.04e-237
313668	'Ddi2'	mRNA	0.223312	0.00132755		313582	'Fhl3'	mRNA	-0.425219	1.95e-06			316626	'Hes6'	mRNA	0.670795	2.04e-07		315686	'Peak1'	mRNA	-0.90256	5.63e-41
313757	'Ski'	mRNA	0.152764	0.00387977		313592	'Col8a2'	mRNA	-1.1259	3.03e-291			316742	'Tgif1'	mRNA	1.1369	1.96e-37		315691	'Lingo1'	mRNA	-2.63976	2.48e-13
313774	'C1qtnf12'	mRNA	1.20547	0.00184703		313641	'Hspg2'	mRNA	-0.337951	1.6e-06			316976	'Etfbkmt'	mRNA	0.597985	0.0186301		315695	'Odf3l1'	mRNA	-0.766681	1.22e-10
313790	'Lacc1'	mRNA	0.819162	6.58e-09		313678	'Prdm2'	mRNA	-0.198312	0.000621			316982	'Resf1'	mRNA	0.899655	1.64e-40		315711	'Sema7a'	mRNA	-2.62115	8.3e-55
313806	'Rnf19b'	mRNA	1.27939	1.24e-86		313689	'Dhrs3'	mRNA	-0.812024	2.19e-20			317051	'Hhipl2'	mRNA	2.50462	0.0227207		315722	'Adpgk'	mRNA	-0.359618	5.92e-07
313843	'Galm'	mRNA	0.357637	0.000498		313717	'Clstn1'	mRNA	-0.323391	5.66e-16			317237	'Uprt'	mRNA	0.425286	0.000104		315732	'Uaca'	mRNA	-1.164	2.66e-39
313865	'Thada'	mRNA	0.271509	0.00351708		313722	'Spsb1'	mRNA	-0.216764	0.000233			317260	'Zmym3'	mRNA	0.325002	0.0197331		315740	'Kif23'	mRNA	-0.364549	0.000552
313866	'Plekhh2'	mRNA	0.258793	1.35e-05		313725	'Gpr157'	mRNA	-1.18424	0.000125			317296	'Mtmr1'	mRNA	0.36378	0.000797		315744	'Itga11'	mRNA	-2.55756	0
313878	'Galnt14'	mRNA	2.89935	9.88e-83		313729	'Errfi1'	mRNA	-0.653237	3.06e-25			317376	'Tfe3'	mRNA	0.459394	5.06e-08		315745	'Fem1b'	mRNA	-0.627195	2.55e-07
313913	'Zfp513'	mRNA	0.381105	1.37e-05		313743	'Klhl21'	mRNA	-0.424091	9.44e-07			317377	'Ccdc120'	mRNA	0.653973	0.00767045		315756	'Dennd4a'	mRNA	-0.288516	0.0340545
313929	'Ncoa1'	mRNA	0.266907	0.0148363		313770	'Mxra8'	mRNA	-0.0904969	0.00951359			317396	'Ubqln2'	mRNA	0.930228	4.94e-31		315761	'Cilp'	mRNA	-2.24391	1.66e-197
313950	'Hs1bp3'	mRNA	0.466101	3.36e-09		313783	'Olfm2'	mRNA	-1.98857	9.05e-24			317405	'Gprasp2'	mRNA	1.0055	1.29e-06		315764	'Plekho2'	mRNA	-0.473534	1.64e-14
313994	'Klf11'	mRNA	0.454908	0.00101053		313786	'Fdx2'	mRNA	-0.278578	0.0414291			317431	'Ribc1'	mRNA	0.762706	0.021398		315776	'Tln2'	mRNA	-0.720091	1.63e-22
314013	'Trappc12'	mRNA	0.272564	0.00338179		313811	'Dnajb5'	mRNA	-0.39431	5.09e-05			317468	'Tlr7'	mRNA	2.06619	0.0011872		315789	'Fam81a'	mRNA	-1.61543	0.0113391
314148	'Clec14a'	mRNA	2.65781	0.0185068		313819	'Mast2'	mRNA	-0.167517	0.0138587			317470	'Egfl6'	mRNA	0.883989	0.00323994		315824	'Bmp5'	mRNA	-1.37653	2.36e-11
314212	'Daam1'	mRNA	0.256953	0.0102757		313825	'Vps13d'	mRNA	-0.155338	0.00790003			317575	'Smarca1'	mRNA	1.00232	0.000899		315833	'Klhl31'	mRNA	-1.97324	1.62e-09
314245	'Zbtb25'	mRNA	0.661931	2.34e-11		313831	'Vit'	mRNA	-2.10194	0.000617			317579	'Utp14a'	mRNA	0.308826	0.0184283		315866	'Prss35'	mRNA	-2.10225	2.33e-51
314246	'Zbtb1'	mRNA	0.299147	0.000261		313917	'Abhd1'	mRNA	-0.576435	0.0301887			317627	'Baz2b'	mRNA	0.265498	0.0350802		315891	'RGD1309079'	mRNA	-0.752638	3.75e-26
314265	'Zfyve26'	mRNA	0.48683	7.56e-11		313928	'Efr3b'	mRNA	-1.43455	1.16e-07			317630	'Bloc1s6'	mRNA	0.285018	0.0257711		315907	'Nrk'	mRNA	-0.523711	0.000556
314288	'Pcnx1'	mRNA	0.239057	4.26e-08		313954	'Matn3'	mRNA	-1.84821	1.71e-08			338474	'Tmem132a'	mRNA	0.429475	6.62e-14		315912	'Tbc1d8b'	mRNA	-0.303562	0.000911
314304	'Acot3'	mRNA	0.387732	0.0269773		313961	'Smc6'	mRNA	-0.280853	1.33e-06			353250	'Niacr1'	mRNA	3.90557	0.048649		315914	'Morc4'	mRNA	-0.562811	0.000157
314349	'Ston2'	mRNA	1.07294	4.49e-05		313974	'Trib2'	mRNA	-1.44873	3.31e-73			353255	'Nadsyn1'	mRNA	0.495698	0.0196966		315936	'Zbtb38'	mRNA	-0.353924	7.29e-05
314374	'Foxn3'	mRNA	0.408219	2.97e-07		313978	'E2f6'	mRNA	-0.55944	4.77e-19			353256	'Gtf2i'	mRNA	0.350399	2.98e-09		315949	'Armc8'	mRNA	-0.317876	0.00922021
314386	'Gpr68'	mRNA	5.32427	3.09e-39		313997	'Mboat2'	mRNA	-0.897794	0.00133118			353307	'Slc29a3'	mRNA	0.496542	6.82e-06		315952	'Dzip1l'	mRNA	-0.982703	5.03e-26
314432	'Uba1'	mRNA	0.09088	0.03179		314046	'Ankmy2'	mRNA	-0.203551	0.0236332			353316	'Gsdme'	mRNA	1.54495	0.00852532		315988	'Rbm15b'	mRNA	-0.334548	0.000958
314616	'Arid3a'	mRNA	1.07851	2.98e-09		314119	'Zxdb'	mRNA	-0.230052	0.0226678			359726	'Rnasel'	mRNA	0.61837	0.00504956		315989	'Manf'	mRNA	-0.314259	3.8e-05
314619	'Sbno2'	mRNA	1.53217	5.56e-223		314157	'Fbxo33'	mRNA	-0.594437	5.87e-08			360161	'Nek6'	mRNA	0.69507	2.52e-31		315994	'Mapkapk3'	mRNA	-0.610585	4.77e-10
314623	'Midn'	mRNA	0.312016	2.09e-09		314190	'Klhdc1'	mRNA	-0.843598	0.000675			360228	'Wfdc21'	mRNA	5.14602	5.51e-05		315996	'Sema3f'	mRNA	-0.45375	2.35e-12
314633	'Ap3d1'	mRNA	0.279103	2.65e-11		314224	'Tmem30b'	mRNA	-1.32771	8.88e-23			360302	'Ptprk'	mRNA	1.35345	2.09e-33		316003	'Amigo3'	mRNA	-0.6386	0.000471
314641	'Pip5k1c'	mRNA	0.573734	7.75e-21		314243	'Wdr89'	mRNA	-0.522088	0.00968864			360323	'RT1-N2'	mRNA	1.43175	8.96e-09		316101	'Limd1'	mRNA	-0.394775	8.52e-06
314654	'Myo1f'	mRNA	1.06235	3.15e-10		314280	'Smoc1'	mRNA	-1.02483	1.36e-232			360406	'Ptprf'	mRNA	0.458392	1.26e-06		316122	'Abhd5'	mRNA	-0.319854	0.000321
314655	'Adamts10'	mRNA	0.646163	3.33e-31		314297	'Papln'	mRNA	-0.318363	0.031017			360426	'Pla2g6'	mRNA	0.529893	7.51e-06		316129	'Uhrf1'	mRNA	-0.329069	0.0247544
314690	'Washc4'	mRNA	0.136232	0.0107574		314312	'Entpd5'	mRNA	-0.283898	0.00253047			360457	'Vegfd'	mRNA	0.28795	1.95e-05		316201	'Daam2'	mRNA	-0.566472	4.29e-11
314694	'Chst11'	mRNA	0.246506	7.23e-05		314322	'Fos'	mRNA	-1.79646	7.72e-84			360468	'Emp2'	mRNA	0.922481	1.59e-29		316232	'Dlk2'	mRNA	-3.3515	9e-08
314800	'Acss3'	mRNA	1.17025	0.0026195		314323	'Flvcr2'	mRNA	-0.588703	0.000938			360476	'Nagpa'	mRNA	0.337581	0.00695967		316256	'Tnfrsf21'	mRNA	-0.74852	0.00446503
314855	'Cpm'	mRNA	0.843221	5.03e-09		314325	'Gpatch2l'	mRNA	-0.397737	0.00137585			360477	'Glyr1'	mRNA	0.331855	0.000375		316258	'Cd2ap'	mRNA	-0.240647	0.0286312
314856	'Mdm2'	mRNA	0.345266	1.99e-19		314352	'Sel1l'	mRNA	-0.129185	0.000922			360487	'RGD1561157'	mRNA	1.59481	4.19e-06		316325	'Hs6st1'	mRNA	-0.440246	3.53e-16
314870	'Irak3'	mRNA	1.95867	1e-192		314397	'Rin3'	mRNA	-0.356614	3.72e-05			360495	'Lmf1'	mRNA	0.463015	5.91e-05		316335	'Tmem131'	mRNA	-0.203724	0.00966187
314949	'Rad21'	mRNA	0.575264	3.01e-40		314401	'Unc79'	mRNA	-1.91846	0.000209			360497	'Wdr24'	mRNA	0.441125	0.00150966		316348	'Pdcl3'	mRNA	-0.643335	3.08e-18
314961	'Asap1'	mRNA	0.399689	7.25e-22		314465	'Ppp1r13b'	mRNA	-0.439867	0.00280249			360498	'Jmjd8'	mRNA	0.262709	0.00338201		316369	'Nck2'	mRNA	-0.549058	2.91e-05
314996	'Klhl38'	mRNA	2.3888	3.08e-07		314473	'Kif26a'	mRNA	-1.83795	0.000122			360518	'Gfpt2'	mRNA	1.06216	8.62e-20		316384	'Cavin2'	mRNA	-1.58287	7.06e-08
315037	'Atmin'	mRNA	0.310617	0.0211239		314478	'Ahnak2'	mRNA	-0.162243	0.000901			360521	'Rufy1'	mRNA	0.495876	2.64e-05		316395	'Hecw2'	mRNA	-1.57613	4.42e-07
315047	'Laptm4b'	mRNA	0.552137	4.33e-11		314543	'Gulp1'	mRNA	-0.565058	1.05e-07			360526	'P4ha2'	mRNA	0.314943	1.76e-09		316412	'Tmem237'	mRNA	-0.353216	0.0016772
315055	'Dennd3'	mRNA	3.02868	1.93e-24		314545	'Wdr75'	mRNA	-0.805079	3.92e-23			360548	'Tnfsf12'	mRNA	0.21692	0.0382688		316426	'Spats2l'	mRNA	-0.782049	4.89e-28
315071	'Col22a1'	mRNA	4.5108	0.028481		314553	'Ptdss1'	mRNA	-0.550722	2.55e-32			360549	'Plscr3'	mRNA	0.657827	3.29e-16		316435	'Cyp20a1'	mRNA	-0.244232	0.000556
315084	'Gsdmd'	mRNA	1.48203	2.52e-103		314622	'Cbarp'	mRNA	-0.415858	0.00968406			360570	'Myo18a'	mRNA	0.258375	0.017142		316452	'Ccnyl1'	mRNA	-0.427241	2.12e-07
315085	'Naprt'	mRNA	1.20382	3.54e-12		314704	'Hcfc2'	mRNA	-0.241289	0.0128829			360579	'Ccl9'	mRNA	10.4241	4.75e-23		316516	'Tmbim1'	mRNA	-0.535996	1.51e-11
315093	'Maf1'	mRNA	0.312613	9.01e-06		314730	'Ikbip'	mRNA	-0.235851	3.16e-06			360596	'Msi2'	mRNA	0.659713	7.51e-13		316539	'Epha4'	mRNA	-1.0946	0.00477323
315101	'Zfp7'	mRNA	2.80338	3.42e-06		314743	'Cdk17'	mRNA	-0.306286	0.000807			360604	'Spata20'	mRNA	2.77113	1.66e-08		316578	'Slc16a14'	mRNA	-2.4081	5.28e-117
315108	'Apol3'	mRNA	6.5859	3.95e-06		314764	'Eea1'	mRNA	-0.178395	0.0413562			360605	'Epn3'	mRNA	4.20193	8.93e-20		316611	'Agap1'	mRNA	-0.499509	6.62e-06
315112	'Foxred2'	mRNA	0.769273	0.00279863		314785	'Tmtc3'	mRNA	-0.398332	2.62e-07			360630	'Naglu'	mRNA	0.439971	2.92e-12		316624	'Klhl30'	mRNA	-0.780501	5.52e-05
315135	'Sun2'	mRNA	0.608013	1.37e-70		314788	'RGD1307947'	mRNA	-0.340871	0.0456556			360632	'Retreg3'	mRNA	0.306623	0.00539557		316638	'Sned1'	mRNA	-1.72555	1.43e-31
315158	'Zc3h7b'	mRNA	0.384298	1.23e-13		314814	'Nav3'	mRNA	-0.850095	3.34e-32			360639	'Dcakd'	mRNA	0.437254	1.51e-08		316639	'Farp2'	mRNA	-0.998111	2.4e-26
315170	'Poldip3'	mRNA	0.230279	0.00161432		314879	'Xpot'	mRNA	-0.137804	0.0127203			360640	'Map3k14'	mRNA	0.838177	1.22e-06		316732	'Smchd1'	mRNA	-0.218292	0.0223561
315173	'Mcat'	mRNA	0.578985	0.00735366		314903	'Srgap1'	mRNA	-0.288533	0.01828			360646	'Limd2'	mRNA	1.44689	5.93e-74		316736	'Emilin2'	mRNA	-0.901712	1.62e-08
315210	'Brd1'	mRNA	0.386542	1.74e-07		314904	'Arhgef25'	mRNA	-0.612963	7.13e-34			360667	'Mfsd11'	mRNA	0.399064	3.32e-06		316737	'Lpin2'	mRNA	-0.32417	0.0147513
315217	'Plxnb2'	mRNA	0.404888	1.46e-39		314910	'Nab2'	mRNA	-0.715657	1.39e-47			360677	'Mcrip1'	mRNA	0.230118	0.00702758		316740	'Myom1'	mRNA	-4.10357	6.43e-22
315219	'Tymp'	mRNA	0.381644	0.0253284		314930	'Zfpm2'	mRNA	-0.469539	0.00232277			360681	'Narf'	mRNA	0.306308	0.00372967		316764	'Mtcl1'	mRNA	-0.456861	0.0206923
315264	'Pus7l'	mRNA	0.522856	0.0372841		314979	'Deptor'	mRNA	-0.50776	6.87e-05			360697	'Ifngr2'	mRNA	1.11145	3.64e-42		316775	'Ankrd12'	mRNA	-0.258913	0.000958
315283	'Pced1b'	mRNA	1.7881	3.7e-12		314981	'Col14a1'	mRNA	-0.469174	1.45e-34			360721	'Fam162a'	mRNA	0.24078	0.00194174		317181	'Srpx2'	mRNA	-0.847549	5.33e-64
315291	'Ccnt1'	mRNA	0.348713	0.00416237		315023	'Slc25a32'	mRNA	-0.469403	0.00293685			360733	'Rtp4'	mRNA	2.31111	0.000104		317218	'Itm2a'	mRNA	-0.453444	5.86e-05
315306	'Mettl7a'	mRNA	0.435141	0.000896		315036	'Vps13b'	mRNA	-0.250094	0.000901			360743	'Med15'	mRNA	0.274602	0.000114		317221	'Rtl3'	mRNA	-3.99894	0.000104
315309	'Tfcp2'	mRNA	0.454245	0.000687		315039	'Osr2'	mRNA	-0.800048	1.11e-07			360746	'Ppil2'	mRNA	0.358265	8.02e-05		317232	'Magee1'	mRNA	-0.541961	0.0121138
315311	'Slc4a8'	mRNA	1.49332	1.14e-06		315111	'Apol2'	mRNA	-2.39132	0.00147261			360753	'Pnpla6'	mRNA	0.515117	5.36e-05		317253	'Nhsl2'	mRNA	-1.19025	9.56e-23
315345	'Copz1'	mRNA	0.139539	0.00127014		315121	'Cdc42ep1'	mRNA	-0.695896	3.39e-33			360754	'Zfp358'	mRNA	0.439252	3.86e-05		317258	'Itgb1bp2'	mRNA	-3.07526	2.46e-37
315430	'Amotl1'	mRNA	0.140882	0.0205476		315131	'Kdelr3'	mRNA	-0.349035	7.92e-11			360815	'Ddx54'	mRNA	0.196215	0.0407985		317322	'Gpc4'	mRNA	-1.32098	1.24e-130
315484	'Bbs9'	mRNA	0.354768	0.00969138		315136	'Cbx6'	mRNA	-0.239923	7.71e-05			360818	'Fbxo21'	mRNA	0.616137	9.2e-09		317335	'Ddx3x'	mRNA	-0.656153	1.06e-43
315496	'Dpy19l1'	mRNA	0.438235	7.21e-13		315151	'Mrtfa'	mRNA	-0.485246	1.12e-13			360819	'Suds3'	mRNA	0.203231	0.0289421		317341	'Ube2q2l'	mRNA	-0.87013	1.79e-05
315579	'Ubash3b'	mRNA	1.02075	2.35e-05		315159	'Tob2'	mRNA	-0.46087	2.53e-05			360823	'Ankrd13a'	mRNA	0.2878	3.98e-07		317368	'Porcn'	mRNA	-0.270988	0.0480162
315599	'Nlrx1'	mRNA	0.665568	2.31e-14		315160	'Desi1'	mRNA	-0.242835	0.0111018			360827	'Ulk1'	mRNA	0.880091	2.07e-22		317407	'Bhlhb9'	mRNA	-0.275176	0.0217225
315600	'Vps11'	mRNA	0.203308	0.00130962		315164	'Cenpm'	mRNA	-0.413987	0.009089			360833	'Kdsr'	mRNA	0.404388	5.53e-09		317425	'Phf8'	mRNA	-0.465125	3.33e-06
315606	'Kmt2a'	mRNA	0.181286	0.0079154		315166	'Smdt1'	mRNA	-0.407531	2.51e-05			360834	'Vps4b'	mRNA	0.181812	0.0112814		317439	'Wwc3'	mRNA	-0.409481	2.07e-10
315608	'Ube4a'	mRNA	0.300681	2.59e-08		315167	'Ndufa6'	mRNA	-0.238894	0.00782262			360840	'Srgap2'	mRNA	0.271367	0.00171245		317464	'Msl3'	mRNA	-0.245318	0.0196968
315644	'Bco2'	mRNA	1.06141	0.0263635		315189	'Prr5'	mRNA	-0.45231	0.010967			360867	'Ccdc181'	mRNA	0.834264	1.35e-05		317494	'Nhs'	mRNA	-0.709905	1.04e-11
315673	'Tnfaip8l3'	mRNA	0.629979	0.000251		315191	'Fbln1'	mRNA	-0.243509	0.0405079			360887	'Coq8a'	mRNA	0.935072	0.000953		317614	'Map7d3'	mRNA	-0.917719	5.2e-09
315696	'Snx33'	mRNA	0.48714	1.27e-12		315259	'Prickle1'	mRNA	-0.275952	0.00484567			360899	'Sertad4'	mRNA	1.44545	1.28e-105		319113	'Yrdc'	mRNA	-0.253042	0.0481262
315713	'Pml'	mRNA	0.928921	7.58e-65		315272	'Ano6'	mRNA	-0.325016	6.76e-15			360904	'Idua'	mRNA	0.310815	1.33e-06		337868	'Myod1'	mRNA	-0.635879	9.93e-07
315714	'Loxl1'	mRNA	0.315965	8.35e-19		315298	'Racgap1'	mRNA	-0.406522	5.29e-05			360926	'Lnx1'	mRNA	1.77625	9.21e-48		338401	'Crip2'	mRNA	-0.625793	1e-24
315728	'Thsd4'	mRNA	1.10218	0.0330613		315305	'Atf1'	mRNA	-0.193697	0.0175122			360928	'Dcun1d4'	mRNA	0.48366	0.00918822		338475	'Nrep'	mRNA	-1.78556	5.64e-41
315771	'Herc1'	mRNA	0.737982	1.55e-41		315326	'Tns2'	mRNA	-0.218408	3.86e-05			360949	'Cpeb2'	mRNA	1.00383	2.82e-52		353227	'Zbtb16'	mRNA	-0.971621	8.31e-12
315795	'Cgnl1'	mRNA	2.53767	8.33e-14		315327	'Spryd3'	mRNA	-0.493348	3.16e-11			360955	'Man2b2'	mRNA	0.207836	0.00184224		353229	'Sgms1'	mRNA	-0.397385	0.00699491
315843	'Phip'	mRNA	0.330166	1.82e-05		315422	'Mtmr2'	mRNA	-0.178679	0.00404079			360956	'Tbc1d14'	mRNA	0.900692	3.32e-31		353231	'Spg7'	mRNA	-0.364856	1.01e-05
315879	'Adamts7'	mRNA	1.97108	8.16e-104		315508	'Ncapd3'	mRNA	-0.266276	0.0387904			360967	'Rnf185'	mRNA	0.348098	4.95e-05		360202	'Ston1'	mRNA	-0.629284	2.47e-15
315880	'Tbc1d2b'	mRNA	0.455082	3.61e-13		315510	'Igsf9b'	mRNA	-1.08314	3.99e-06			360971	'Nipsnap1'	mRNA	0.694281	7.34e-14		360230	'Stk40'	mRNA	-0.383101	8.04e-05
315883	'Plscr2'	mRNA	1.67576	3.69e-31		315546	'Kirrel3'	mRNA	-2.3819	0.0214811			360972	'Thoc5'	mRNA	0.235958	0.0261628		360511	'Pank3'	mRNA	-0.196562	0.00705881
315970	'Cdv3'	mRNA	0.908139	6.95e-195		315548	'Srpra'	mRNA	-0.160163	7.41e-05			361013	'Ube2e2'	mRNA	0.36255	0.00209233		360524	'Zcchc10'	mRNA	-0.62302	0.00464152
315973	'Acad11'	mRNA	0.250946	0.00822701		315594	'Oaf'	mRNA	-0.271005	3.44e-11			361020	'Rpp14'	mRNA	0.718939	7.44e-18		360537	'Tom1l2'	mRNA	-0.799886	1.11e-41
316009	'Plxnb1'	mRNA	1.95517	2.97e-28		315597	'Mfrp'	mRNA	-2.57295	1.49e-25			361025	'Txndc16'	mRNA	0.287441	0.0262181		360559	'Pimreg'	mRNA	-0.371951	0.0172384
316010	'Camp'	mRNA	3.5496	0.000834		315598	'C1qtnf5'	mRNA	-0.608223	2.97e-87			361029	'Ktn1'	mRNA	0.596578	1.47e-28		360572	'Rpl23a'	mRNA	-0.160813	0.0309076
316014	'Nbeal2'	mRNA	1.03567	3.4e-05		315617	'Sidt2'	mRNA	-0.41431	6.97e-28			361034	'Arhgef40'	mRNA	1.0072	9e-46		360580	'Dusp14'	mRNA	-1.14444	8.25e-17
316021	'Epm2aip1'	mRNA	0.164463	0.0260228		315655	'Rdx'	mRNA	-0.166716	0.00495694			361035	'Mettl3'	mRNA	0.283054	0.00865462		360593	'Ppm1e'	mRNA	-2.22108	9e-09
316033	'Glb1'	mRNA	0.161845	0.000698		315663	'Exph5'	mRNA	-0.518989	0.0294293			361037	'Mrpl52'	mRNA	0.272537	0.00573555		360595	'Rnft1'	mRNA	-0.79573	5.74e-33
316067	'Xylb'	mRNA	0.224599	0.00249965		315668	'Rab39a'	mRNA	-1.1314	0.01214			361046	'Parp4'	mRNA	0.783048	2.47e-40		360600	'Spag9'	mRNA	-0.305616	1.18e-07
316085	'Trak1'	mRNA	0.347367	1.77e-06		315675	'Gldn'	mRNA	-1.51603	1.48e-290			361051	'Phf11'	mRNA	2.81727	0.00541311		360606	'Itga3'	mRNA	-0.472679	3.03e-07
316091	'Pomgnt2'	mRNA	0.470216	0.00151866		315686	'Peak1'	mRNA	-0.695351	1.14e-67			361055	'Kpna3'	mRNA	0.163223	0.0228917		360611	'Copz2'	mRNA	-0.510355	8.31e-16
316136	'Gpr108'	mRNA	0.287132	8.05e-06		315691	'Lingo1'	mRNA	-2.66645	2.44e-14			361063	'Entpd4'	mRNA	0.520715	1.96e-10		360616	'Ppp1r1b'	mRNA	-3.78857	4.17e-20
316219	'Trerf1'	mRNA	0.3501	0.0204117		315695	'Odf3l1'	mRNA	-0.482475	4.66e-06			361064	'R3hcc1'	mRNA	0.238434	0.0154493		360622	'Igfbp4'	mRNA	-2.65293	6.97e-40
316228	'Cul9'	mRNA	0.685964	6.94e-10		315707	'Csk'	mRNA	-0.169699	0.0300455			361089	'Ndfip2'	mRNA	0.356071	1.02e-05		360627	'Fkbp10'	mRNA	-0.203628	2.78e-06
316238	'Rsph9'	mRNA	0.686387	0.0251759		315711	'Sema7a'	mRNA	-2.40411	1.31e-51			361103	'Zmiz1'	mRNA	0.469244	4.85e-09		360631	'Mlx'	mRNA	-0.327232	0.000156
316241	'Nfkbie'	mRNA	3.13344	2.85e-246		315722	'Adpgk'	mRNA	-0.456858	6.27e-13			361104	'Zcchc24'	mRNA	0.134374	0.042196		360634	'Plekhh3'	mRNA	-0.595423	0.00371218
316275	'Paqr8'	mRNA	0.390865	4.16e-07		315732	'Uaca'	mRNA	-0.951554	9.06e-34			361120	'Eps15l1'	mRNA	0.20593	0.0236841		360643	'Cdc27'	mRNA	-0.516456	1.35e-18
316313	'Dst'	mRNA	0.190979	8.19e-07		315740	'Kif23'	mRNA	-0.433252	1.07e-05			361184	'Cars2'	mRNA	0.440082	0.0275087		360652	'Sdk2'	mRNA	-1.20712	8.99e-34
316326	'Neurl3'	mRNA	3.02174	1.51e-20		315744	'Itga11'	mRNA	-2.27563	0			361223	'Fgd3'	mRNA	1.88071	0.0166636		360656	'Cdr2l'	mRNA	-0.53596	1.82e-11
316328	'Kansl3'	mRNA	0.241498	0.00711349		315745	'Fem1b'	mRNA	-0.594955	4.14e-09			361226	'Cd83'	mRNA	2.00571	4.18e-43		360664	'Ten1'	mRNA	-0.45044	0.0208737
316333	'Actr1b'	mRNA	0.239227	3.38e-05		315761	'Cilp'	mRNA	-1.99021	1.57e-100			361228	'Adtrp'	mRNA	3.44291	0.00207529		360678	'Arhgdia'	mRNA	-0.147388	0.000495
316351	'Npas2'	mRNA	1.67608	7.31e-111		315764	'Plekho2'	mRNA	-0.393354	1.6e-14			361232	'Pak1ip1'	mRNA	0.418201	3.75e-06		360704	'Hmgn1'	mRNA	-0.299441	0.000644
316415	'Fam126b'	mRNA	0.736562	0.000357		315776	'Tln2'	mRNA	-0.761284	4.44e-46			361241	'Serpinb9'	mRNA	1.40532	3.78e-50		360711	'Cip2a'	mRNA	-0.541609	0.00467382
316457	'Pikfyve'	mRNA	0.426292	4.34e-12		315789	'Fam81a'	mRNA	-2.09669	0.00088			361268	'Asb13'	mRNA	0.626492	0.00216033		360715	'Boc'	mRNA	-0.909139	2.6e-42
316530	'Cnppd1'	mRNA	0.225559	0.00118853		315824	'Bmp5'	mRNA	-1.26466	2.22e-10			361293	'Riok3'	mRNA	0.580196	1.31e-27		360717	'Gramd1c'	mRNA	-1.4902	2.82e-07
316531	'Tuba4a'	mRNA	0.382255	6.81e-06		315833	'Klhl31'	mRNA	-1.88854	1.78e-09			361300	'Mocos'	mRNA	1.08246	7.93e-08		360722	'Pdia5'	mRNA	-0.240758	0.013058
316575	'Trip12'	mRNA	0.136627	0.00150397		315866	'Prss35'	mRNA	-1.64712	4.56e-38			361321	'Atg12'	mRNA	0.186438	0.0446148		360726	'Fyttd1'	mRNA	-0.527304	6.55e-17
316580	'Sp140'	mRNA	0.330409	0.00514413		315891	'RGD1309079'	mRNA	-0.793453	5.39e-37			361327	'Prr16'	mRNA	3.44685	1.03e-51		360734	'Dnajb11'	mRNA	-0.395319	1.19e-13
316599	'Usp40'	mRNA	0.239894	0.0236282		315907	'Nrk'	mRNA	-0.355377	0.00977264			361338	'Fech'	mRNA	0.26902	0.0134297		360757	'Medag'	mRNA	-1.38276	6.55e-64
316626	'Hes6'	mRNA	0.605238	3.64e-07		315912	'Tbc1d8b'	mRNA	-0.293207	0.000143			361341	'Ccbe1'	mRNA	1.34433	2.82e-60		360763	'Usp12'	mRNA	-0.523489	0.00597838
316742	'Tgif1'	mRNA	1.02981	4.77e-37		315914	'Morc4'	mRNA	-0.461042	0.000933			361352	'Pqlc1'	mRNA	0.773096	2.07e-10		360768	'Ccz1b'	mRNA	-0.208348	0.0112558
316982	'Resf1'	mRNA	0.874047	5.45e-47		315936	'Zbtb38'	mRNA	-0.259512	0.000934			361378	'Man2b1'	mRNA	0.397776	2.19e-11		360773	'Sun1'	mRNA	-0.473975	1.03e-13
317051	'Hhipl2'	mRNA	2.30497	0.0407359		315952	'Dzip1l'	mRNA	-0.819554	2.24e-23			361396	'Ranbp10'	mRNA	0.260559	0.00325406		360801	'Ncor2'	mRNA	-0.317012	8.79e-05
317237	'Uprt'	mRNA	0.456413	9.46e-06		315988	'Rbm15b'	mRNA	-0.251861	0.0053014			361418	'Hsdl1'	mRNA	0.380831	0.00345534		360804	'Cdk2ap1'	mRNA	-0.209383	0.00203831
317259	'Nono'	mRNA	0.0984942	0.0304487		315989	'Manf'	mRNA	-0.427297	1.02e-20			361430	'Piezo1'	mRNA	0.473228	4.07e-12		360817	'Med13l'	mRNA	-0.449559	2.79e-06
317260	'Zmym3'	mRNA	0.346923	0.00257925		315994	'Mapkapk3'	mRNA	-0.535224	1.89e-09			361436	'Afg3l1'	mRNA	0.237653	0.00470232		360824	'Wscd2'	mRNA	-4.87611	7.83e-08
317296	'Mtmr1'	mRNA	0.361676	0.00017		315996	'Sema3f'	mRNA	-0.44371	3.24e-15			361448	'Ginm1'	mRNA	0.716378	7.23e-40		360842	'Plekha6'	mRNA	-2.59211	2.79e-13
317376	'Tfe3'	mRNA	0.447165	2e-09		316003	'Amigo3'	mRNA	-0.58525	0.00223529			361454	'Ccdc28a'	mRNA	0.566659	0.00219035		360847	'Ube2t'	mRNA	-0.94525	0.00214006
317377	'Ccdc120'	mRNA	0.663297	0.00462679		316101	'Limd1'	mRNA	-0.377083	1.38e-06			361465	'Echdc1'	mRNA	0.535705	1.08e-06		360848	'Shisa4'	mRNA	-0.64103	5.7e-15
317396	'Ubqln2'	mRNA	0.946066	9.05e-37		316122	'Abhd5'	mRNA	-0.270906	0.000664			361467	'Lpcat1'	mRNA	0.356033	8.44e-05		360850	'Nek7'	mRNA	-0.69859	4.83e-37
317405	'Gprasp2'	mRNA	0.997802	4.91e-07		316201	'Daam2'	mRNA	-0.458794	1.64e-10			361472	'Mthfd1l'	mRNA	0.295235	0.00956061		360854	'Arpc5'	mRNA	-0.213871	0.000199
317468	'Tlr7'	mRNA	2.72808	1.53e-07		316232	'Dlk2'	mRNA	-3.34541	3.9e-08			361502	'Ppp6r1'	mRNA	0.260982	4.25e-06		360860	'Cop1'	mRNA	-0.397847	3.29e-09
317470	'Egfl6'	mRNA	1.15873	1.01e-05		316256	'Tnfrsf21'	mRNA	-0.615462	0.0153355			361505	'Cdc42ep5'	mRNA	0.974119	3.88e-28		360869	'Tiprl'	mRNA	-0.375788	0.00132981
317575	'Smarca1'	mRNA	0.856556	0.00461767		316258	'Cd2ap'	mRNA	-0.201829	0.0196633			361527	'Pld3'	mRNA	0.224423	8.34e-06		360872	'Rcsd1'	mRNA	-1.76964	0.0212801
317579	'Utp14a'	mRNA	0.270504	0.0252709		316325	'Hs6st1'	mRNA	-0.246898	5.9e-09			361532	'Sirt2'	mRNA	0.22835	0.000336		360886	'Ahctf1'	mRNA	-0.258222	0.00142847
317627	'Baz2b'	mRNA	0.372235	0.000195		316335	'Tmem131'	mRNA	-0.181464	0.00100977			361550	'Gramd1a'	mRNA	0.35911	0.00102918		360891	'Enah'	mRNA	-1.03039	1.44e-72
317630	'Bloc1s6'	mRNA	0.312371	0.00533883		316348	'Pdcl3'	mRNA	-0.585108	9.12e-19			361565	'Vrk3'	mRNA	0.588822	2.33e-07		360908	'Cdc7'	mRNA	-0.738974	0.000389
338474	'Tmem132a'	mRNA	0.522413	5.36e-28		316369	'Nck2'	mRNA	-0.53558	1.72e-05			361580	'Gtf2h1'	mRNA	0.235716	0.0042006		360917	'Cnot6l'	mRNA	-0.35913	0.000561
353255	'Nadsyn1'	mRNA	0.452291	0.0261091		316384	'Cavin2'	mRNA	-1.22348	4.95e-06			361597	'Fes'	mRNA	1.47939	0.000788		360937	'Tbc1d1'	mRNA	-0.563717	4.26e-15
353256	'Gtf2i'	mRNA	0.361679	5.95e-14		316395	'Hecw2'	mRNA	-1.52366	3.52e-07			361604	'Sytl2'	mRNA	0.547798	3.97e-16		360942	'Pcdh7'	mRNA	-0.312595	0.0157259
353307	'Slc29a3'	mRNA	0.56772	5.81e-09		316412	'Tmem237'	mRNA	-0.203759	0.0432908			361612	'P4ha3'	mRNA	0.803731	5.63e-59		360950	'Wdr1'	mRNA	-0.593029	4.67e-43
359726	'Rnasel'	mRNA	0.643818	0.00173252		316426	'Spats2l'	mRNA	-0.791352	1.09e-35			361617	'Arap1'	mRNA	0.512031	2.59e-10		360952	'Tmem128'	mRNA	-0.208266	0.0279995
360161	'Nek6'	mRNA	0.585334	3.69e-28		316435	'Cyp20a1'	mRNA	-0.213825	0.000208			361628	'Eif4g2'	mRNA	0.214502	7.91e-07		360958	'Ablim2'	mRNA	-2.18936	3.82e-06
360228	'Wfdc21'	mRNA	4.65763	0.000404		316452	'Ccnyl1'	mRNA	-0.435604	5.7e-09			361648	'Spns1'	mRNA	0.339739	0.000212		360959	'Htra3'	mRNA	-0.309031	0.0023895
360302	'Ptprk'	mRNA	1.35564	9.29e-38		316516	'Tmbim1'	mRNA	-0.537383	4.29e-16			361653	'Armc5'	mRNA	0.467903	2.71e-06		360968	'Tbc1d10a'	mRNA	-0.497707	3.22e-05
360323	'RT1-N2'	mRNA	1.33739	3.12e-08		316533	'Chpf'	mRNA	-0.111386	0.0124829			361663	'Lhpp'	mRNA	0.607549	1.9e-05		360983	'Lgalsl'	mRNA	-1.35141	1.29e-101
360406	'Ptprf'	mRNA	0.411127	7.52e-09		316539	'Epha4'	mRNA	-1.26404	0.000209			361673	'Ifitm3'	mRNA	1.16312	2e-110		360985	'Tmem17'	mRNA	-0.375749	0.0397855
360426	'Pla2g6'	mRNA	0.51476	2.94e-06		316578	'Slc16a14'	mRNA	-2.33855	1.42e-124			361685	'Tnfrsf26'	mRNA	0.412948	0.0109805		360992	'Pnpt1'	mRNA	-0.281107	0.0194329
360457	'Vegfd'	mRNA	0.411734	9.26e-15		316611	'Agap1'	mRNA	-0.479782	4.06e-06			361689	'Unc93b1'	mRNA	0.929714	2.38e-19		361018	'Fam107a'	mRNA	-1.04287	0.035693
360466	'Zc3h7a'	mRNA	0.189808	0.00543273		316624	'Klhl30'	mRNA	-0.446252	0.0155056			361699	'Ankrd13d'	mRNA	0.858452	0.00797957		361032	'Armh4'	mRNA	-0.290131	2.17e-06
360468	'Emp2'	mRNA	0.99607	5.62e-43		316638	'Sned1'	mRNA	-1.71858	3.8e-31			361700	'Kdm2a'	mRNA	0.613501	5.91e-21		361071	'Sucla2'	mRNA	-0.211455	0.0244904
360476	'Nagpa'	mRNA	0.334835	0.00302277		316639	'Farp2'	mRNA	-0.808246	2.29e-20			361709	'Ap5b1'	mRNA	0.391823	0.00250848		361076	'Dgkh'	mRNA	-0.570194	0.00357661
360477	'Glyr1'	mRNA	0.312473	0.000143		316736	'Emilin2'	mRNA	-0.930748	1.46e-10			361730	'Tkfc'	mRNA	0.562701	0.000443		361091	'Uggt2'	mRNA	-0.489642	2.62e-14
360482	'Tfap4'	mRNA	0.623851	0.0371376		316737	'Lpin2'	mRNA	-0.332251	0.00607081			361746	'Rfx3'	mRNA	0.677601	0.0234863		361100	'Top2b'	mRNA	-0.330044	2.11e-06
360487	'RGD1561157'	mRNA	1.38918	6.86e-05		316740	'Myom1'	mRNA	-3.41952	1.2e-20			361765	'Btrc'	mRNA	0.404868	8.61e-05		361105	'Plac9'	mRNA	-0.990141	1.73e-29
360488	'Flywch1'	mRNA	0.209419	0.0122669		316764	'Mtcl1'	mRNA	-0.397984	0.0308735			361767	'Poll'	mRNA	0.413067	0.0363971		361187	'Asb5'	mRNA	-1.06366	0.00840711
360495	'Lmf1'	mRNA	0.444088	8.53e-05		316775	'Ankrd12'	mRNA	-0.162494	0.0205476			361788	'Prr3'	mRNA	0.383298	0.00338766		361195	'Cdc14b'	mRNA	-0.578392	0.000242
360497	'Wdr24'	mRNA	0.445282	0.000498		317181	'Srpx2'	mRNA	-0.77408	2.14e-73			361789	'Atat1'	mRNA	0.59846	2.28e-05		361196	'Habp4'	mRNA	-0.657261	2.82e-06
360498	'Jmjd8'	mRNA	0.247717	0.00174535		317218	'Itm2a'	mRNA	-0.534204	2.86e-06			361795	'Ltb'	mRNA	4.0022	0.00714084		361233	'Ssr1'	mRNA	-0.1616	0.00858093
360518	'Gfpt2'	mRNA	0.850147	7.84e-14		317221	'Rtl3'	mRNA	-6.84935	1.4e-06			361798	'Ehmt2'	mRNA	0.321939	2.68e-06		361238	'Pxdc1'	mRNA	-2.0463	4.17e-116
360521	'Rufy1'	mRNA	0.443615	4.89e-05		317232	'Magee1'	mRNA	-0.510074	0.0121302			361810	'Fkbp5'	mRNA	0.874913	5.7e-25		361256	'Svil'	mRNA	-1.23424	4.95e-41
360526	'P4ha2'	mRNA	0.315317	4.85e-15		317253	'Nhsl2'	mRNA	-0.776543	8.07e-13			361811	'Srpk1'	mRNA	0.180307	0.0277364		361261	'Ccny'	mRNA	-0.185414	0.0383149
360548	'Tnfsf12'	mRNA	0.22053	0.0165249		317258	'Itgb1bp2'	mRNA	-2.95654	3.78e-39			361813	'Stk38'	mRNA	0.311112	0.000208		361267	'Akr1cl'	mRNA	-2.04548	2.59e-08
360549	'Plscr3'	mRNA	0.673128	9.27e-23		317322	'Gpc4'	mRNA	-1.15267	1.21e-140			361819	'RGD1566085'	mRNA	0.942591	3.28e-20		361269	'Fam208b'	mRNA	-0.240674	0.0359442
360557	'Nlrp1a'	mRNA	0.913672	0.00526724		317335	'Ddx3x'	mRNA	-0.561746	3.06e-53			361824	'Chchd10'	mRNA	2.22146	0.00011		361282	'Plxdc2'	mRNA	-0.419031	1.29e-15
360570	'Myo18a'	mRNA	0.273762	0.000938		317341	'Ube2q2l'	mRNA	-0.831829	1.25e-05			361825	'Smarcb1'	mRNA	0.184233	0.037965		361288	'Fundc2'	mRNA	-0.513308	6.59e-06
360579	'Ccl9'	mRNA	10.5092	1.98e-23		317385	'Fus'	mRNA	-0.157831	0.00284661			361828	'Specc1l'	mRNA	0.212749	0.00498556		361289	'Colec12'	mRNA	-0.372527	3.39e-07
360596	'Msi2'	mRNA	0.753977	3.15e-21		317413	'Morf4l2'	mRNA	-0.0966192	0.0151184			361832	'Bicc1'	mRNA	0.685773	1.87e-25		361295	'Ss18'	mRNA	-0.176672	0.00741686
360602	'Luc7l3'	mRNA	0.166742	0.0145779		317425	'Phf8'	mRNA	-0.349264	2.93e-05			361833	'Ank3'	mRNA	1.1249	4.68e-07		361303	'Lims2'	mRNA	-1.0963	7.91e-63
360604	'Spata20'	mRNA	2.70601	2.09e-08		317439	'Wwc3'	mRNA	-0.328028	4.89e-09			361845	'Eif4ebp2'	mRNA	0.294603	0.00142253		361324	'Sema6a'	mRNA	-1.42344	6.77e-08
360605	'Epn3'	mRNA	4.17916	8.78e-20		317464	'Msl3'	mRNA	-0.22049	0.0240151			361846	'Vps26a'	mRNA	0.239994	0.000339		361328	'Snx24'	mRNA	-0.602201	2.15e-08
360630	'Naglu'	mRNA	0.423186	6.24e-14		317494	'Nhs'	mRNA	-0.425258	4.53e-08			361881	'Zbed3'	mRNA	0.86717	5.58e-09		361332	'Adamts19'	mRNA	-3.0692	0.0180419
360632	'Retreg3'	mRNA	0.397142	3.04e-05		317614	'Map7d3'	mRNA	-0.917823	7.95e-10			361882	'Arhgef28'	mRNA	0.994423	9.37e-07		361346	'LOC361346'	mRNA	-0.553343	2.97e-10
360639	'Dcakd'	mRNA	0.282292	0.000108		319113	'Yrdc'	mRNA	-0.319197	0.00460329			361898	'Ankrd55'	mRNA	1.9961	0.00302464		361358	'Bean1'	mRNA	-1.7181	0.000394
360640	'Map3k14'	mRNA	0.905745	3.04e-09		337868	'Myod1'	mRNA	-0.892516	1.08e-13			361923	'Rpl22l1'	mRNA	0.481571	6.43e-06		361365	'Polr2c'	mRNA	-0.391458	0.000176
360642	'Kansl1'	mRNA	0.214972	0.00293685		338401	'Crip2'	mRNA	-0.65723	2.69e-49			361930	'Bbs7'	mRNA	0.624189	9.34e-09		361367	'Amfr'	mRNA	-0.19527	0.000196
360646	'Limd2'	mRNA	1.4604	7.52e-121		338475	'Nrep'	mRNA	-1.78397	1.3e-46			361944	'Elf2'	mRNA	0.295823	0.0055861		361368	'Large1'	mRNA	-0.507912	1.96e-29
360667	'Mfsd11'	mRNA	0.381982	2.86e-07		353227	'Zbtb16'	mRNA	-0.487551	0.000356			361957	'Mfsd1'	mRNA	0.523788	3.87e-26		361388	'Gab1'	mRNA	-0.336737	0.00964667
360672	'Cep131'	mRNA	0.289015	0.0470679		353231	'Spg7'	mRNA	-0.322247	7.41e-06			361970	'Trim2'	mRNA	0.579911	1.6e-07		361390	'Abce1'	mRNA	-0.205888	0.000259
360674	'Bahcc1'	mRNA	0.344005	0.00276034		360202	'Ston1'	mRNA	-0.551206	9.21e-18			361972	'Tmem154'	mRNA	1.34409	6.41e-13		361391	'Cbfb'	mRNA	-0.493986	7.17e-13
360677	'Mcrip1'	mRNA	0.182594	0.0189927		360230	'Stk40'	mRNA	-0.446894	2.47e-07			361974	'Gatb'	mRNA	0.580566	0.00410588		361432	'Cdh15'	mRNA	-2.10256	1.71e-44
360681	'Narf'	mRNA	0.35505	9.24e-05		360243	'Top2a'	mRNA	-0.171897	0.0446526			361984	'Ubap2l'	mRNA	0.129532	0.0245429		361442	'Sipa1l2'	mRNA	-0.844834	7.79e-20
360697	'Ifngr2'	mRNA	1.12207	1.69e-59		360524	'Zcchc10'	mRNA	-0.517463	0.0155507			361986	'Slc39a1'	mRNA	0.183717	0.000402		361450	'Ust'	mRNA	-1.58346	9.62e-75
360702	'Ttc3'	mRNA	0.140637	0.00567048		360531	'Sap30l'	mRNA	-0.26876	0.0446969			361987	'Dennd4b'	mRNA	0.333428	0.00967949		361509	'Ube2m'	mRNA	-0.240895	3.29e-05
360733	'Rtp4'	mRNA	2.55654	2.14e-06		360533	'Rnf187'	mRNA	-0.16534	0.00650109			361988	'Ints3'	mRNA	0.216938	0.00832589		361512	'Ehd2'	mRNA	-1.04265	3.02e-97
360743	'Med15'	mRNA	0.300551	3.11e-08		360537	'Tom1l2'	mRNA	-0.736954	1.17e-54			362002	'Rnf115'	mRNA	0.296817	0.000117		361517	'Vasp'	mRNA	-0.645048	1.69e-27
360746	'Ppil2'	mRNA	0.294432	0.000329		360559	'Pimreg'	mRNA	-0.452629	0.000758			362012	'Strip1'	mRNA	0.223153	0.0102803		361531	'Paf1'	mRNA	-0.235027	0.00110987
360753	'Pnpla6'	mRNA	0.499241	1.13e-05		360572	'Rpl23a'	mRNA	-0.295592	1.13e-10			362015	'Ampd2'	mRNA	0.376456	0.000202		361549	'Lgi4'	mRNA	-1.26666	0.0421817
360754	'Zfp358'	mRNA	0.439395	1.4e-05		360580	'Dusp14'	mRNA	-1.04769	1.31e-16			362046	'Dapp1'	mRNA	1.17666	0.00012		361552	'Wtip'	mRNA	-0.67123	1.16e-06
360764	'Zfp655'	mRNA	0.238785	0.00673553		360593	'Ppm1e'	mRNA	-2.0677	1.39e-07			362048	'Tspan5'	mRNA	0.676182	2.66e-29		361555	'Ankrd27'	mRNA	-0.303439	0.00217041
360815	'Ddx54'	mRNA	0.228549	0.00393049		360595	'Rnft1'	mRNA	-0.704803	4.93e-36			362050	'Gbp5'	mRNA	3.89868	1.11e-117		361568	'Rras'	mRNA	-0.450278	7.73e-14
360818	'Fbxo21'	mRNA	0.532068	4.04e-07		360600	'Spag9'	mRNA	-0.263986	1.37e-12			362058	'Miga1'	mRNA	1.10501	0.00376154		361577	'Kdelr1'	mRNA	-0.130485	0.0274142
360819	'Suds3'	mRNA	0.17996	0.027356		360606	'Itga3'	mRNA	-0.396334	1.04e-06			362081	'Fbxw5'	mRNA	0.364122	1.44e-05		361598	'Iqgap1'	mRNA	-0.293567	6.26e-07
360822	'Sppl3'	mRNA	0.206427	0.0104527		360611	'Copz2'	mRNA	-0.584799	4.25e-26			362084	'Rabl6'	mRNA	0.270861	0.00112644		361600	'Tm6sf1'	mRNA	-0.954785	4.81e-13
360823	'Ankrd13a'	mRNA	0.265786	8.02e-08		360616	'Ppp1r1b'	mRNA	-3.98428	1.67e-20			362088	'Snapc4'	mRNA	0.443923	0.0236688		361623	'Trim66'	mRNA	-1.16935	0.00217594
360827	'Ulk1'	mRNA	0.844404	2.29e-26		360622	'Igfbp4'	mRNA	-2.96332	1.89e-50			362095	'Gtf3c5'	mRNA	0.657852	2.48e-08		361624	'Akip1'	mRNA	-0.636827	2.47e-08
360833	'Kdsr'	mRNA	0.380557	8.02e-10		360627	'Fkbp10'	mRNA	-0.229301	9.78e-14			362111	'Sh2d3c'	mRNA	0.985386	0.0241855		361625	'Nrip3'	mRNA	-1.4474	2.66e-15
360834	'Vps4b'	mRNA	0.183662	0.0021647		360631	'Mlx'	mRNA	-0.277689	0.000341			362118	'Mvb12b'	mRNA	0.216201	0.0269379		361630	'Tead1'	mRNA	-0.451593	1.33e-15
360840	'Srgap2'	mRNA	0.227265	0.00142787		360634	'Plekhh3'	mRNA	-0.624519	0.00134653			362162	'Arfgap2'	mRNA	0.181476	0.0390423		361659	'Plekha1'	mRNA	-0.586573	1.61e-09
360857	'Rgs16'	mRNA	0.781544	5.02e-07		360643	'Cdc27'	mRNA	-0.323325	2.41e-10			362166	'Phf21a'	mRNA	0.522369	3.77e-07		361668	'Ebf3'	mRNA	-0.887266	0.0275947
360867	'Ccdc181'	mRNA	0.688384	0.000362		360652	'Sdk2'	mRNA	-1.24092	3.42e-59			362173	'Caprin1'	mRNA	0.174666	0.000194		361675	'Cend1'	mRNA	-1.43791	9.65e-09
360887	'Coq8a'	mRNA	0.914591	0.000442		360656	'Cdr2l'	mRNA	-0.457273	1.59e-10			362176	'Lmo2'	mRNA	1.88013	0.000294		361679	'Dusp8'	mRNA	-1.49192	8.56e-14
360899	'Sertad4'	mRNA	1.58083	9.54e-163		360664	'Ten1'	mRNA	-0.508301	0.00340088			362199	'Vps39'	mRNA	0.242223	0.00716138		361682	'Tssc4'	mRNA	-0.444284	3.27e-05
360904	'Idua'	mRNA	0.259606	3.73e-07		360678	'Arhgdia'	mRNA	-0.157721	3.82e-09			362235	'Syndig1'	mRNA	2.04615	1.24e-05		361694	'Pitpnm1'	mRNA	-0.317576	0.00608439
360905	'Mtf2'	mRNA	0.349029	0.0459274		360704	'Hmgn1'	mRNA	-0.391308	1.05e-13			362237	'Tbc1d20'	mRNA	0.539572	1.79e-22		361698	'Pold4'	mRNA	-0.57705	0.000152
360926	'Lnx1'	mRNA	1.84101	1e-59		360715	'Boc'	mRNA	-0.877539	1.35e-48			362238	'Dusp15'	mRNA	0.957826	0.00128151		361714	'Rasgrp2'	mRNA	-3.20655	1.66e-08
360928	'Dcun1d4'	mRNA	0.670967	1.92e-05		360717	'Gramd1c'	mRNA	-1.12867	2.8e-05			362247	'Trpc4ap'	mRNA	0.227736	5.66e-05		361732	'Tmem109'	mRNA	-0.39661	1.44e-08
360949	'Cpeb2'	mRNA	1.16704	2.7e-94		360722	'Pdia5'	mRNA	-0.284133	0.000673			362248	'Procr'	mRNA	0.251213	0.0475529		361744	'Tmem252'	mRNA	-1.10887	0.0203329
360955	'Man2b2'	mRNA	0.193022	0.000135		360726	'Fyttd1'	mRNA	-0.439027	1.88e-14			362255	'Vstm2l'	mRNA	4.12582	0.0282897		361749	'Il33'	mRNA	-2.63657	6.28e-09
360956	'Tbc1d14'	mRNA	0.968685	1.31e-45		360734	'Dnajb11'	mRNA	-0.321021	2.26e-13			362261	'Lpin3'	mRNA	0.507023	5.5e-07		361790	'Ppp1r18'	mRNA	-0.364668	6.63e-12
360967	'Rnf185'	mRNA	0.269353	0.000893		360739	'Ranbp1'	mRNA	-0.219548	2.13e-05			362264	'Srsf6'	mRNA	0.190145	0.00160769		361791	'Nrm'	mRNA	-0.819651	0.000857
360971	'Nipsnap1'	mRNA	0.640667	1.73e-14		360757	'Medag'	mRNA	-1.42776	2.86e-83			362269	'Pcif1'	mRNA	0.387479	0.00408134		361821	'Col6a2'	mRNA	-0.504054	4.24e-26
360997	'Abcg3l4'	mRNA	0.35399	0.000177		360763	'Usp12'	mRNA	-0.471935	0.00858822			362277	'Rnf114'	mRNA	0.502074	3.28e-09		361842	'Sar1a'	mRNA	-0.143656	0.00932631
361013	'Ube2e2'	mRNA	0.250288	0.0173815		360768	'Ccz1b'	mRNA	-0.204758	0.00295508			362303	'Klhl7'	mRNA	0.292687	0.0136432		361843	'Aifm2'	mRNA	-0.403462	2.14e-06
361020	'Rpp14'	mRNA	0.660343	7.62e-18		360773	'Sun1'	mRNA	-0.427213	8.22e-14			362325	'Mdfic'	mRNA	0.240054	0.0109132		361866	'Hace1'	mRNA	-0.470678	5.42e-05
361025	'Txndc16'	mRNA	0.256372	0.0396644		360801	'Ncor2'	mRNA	-0.3077	1.34e-08			362331	'Ccdc136'	mRNA	0.510901	8.02e-05		361877	'Ssbp2'	mRNA	-1.14387	1.81e-22
361029	'Ktn1'	mRNA	0.725017	8.68e-57		360804	'Cdk2ap1'	mRNA	-0.239072	1.33e-06			362334	'Tmem140'	mRNA	1.22437	4.07e-12		361878	'Tent2'	mRNA	-0.270474	0.00688658
361034	'Arhgef40'	mRNA	1.06409	1.58e-85		360817	'Med13l'	mRNA	-0.353795	2.76e-08			362342	'Hipk2'	mRNA	0.316158	0.0376102		361886	'Adamts6'	mRNA	-0.817849	3.89e-34
361035	'Mettl3'	mRNA	0.249786	0.0103862		360824	'Wscd2'	mRNA	-3.54691	8.83e-08			362343	'Parp12'	mRNA	1.16143	3.62e-23		361916	'Chmp4c'	mRNA	-1.28527	8.6e-48
361046	'Parp4'	mRNA	0.808366	2.05e-66		360842	'Plekha6'	mRNA	-2.19235	1.21e-11			362353	'Tcaf1'	mRNA	0.305892	0.00624737		361935	'Spata5'	mRNA	-0.437642	0.02902
361051	'Phf11'	mRNA	2.93952	0.00189902		360847	'Ube2t'	mRNA	-0.947252	0.00121831			362374	'Vopp1'	mRNA	0.713189	1.65e-35		361941	'RGD1359508'	mRNA	-0.668993	0.00803739
361055	'Kpna3'	mRNA	0.147917	0.0139857		360848	'Shisa4'	mRNA	-0.515858	2.17e-12			362393	'Antxr1'	mRNA	0.757766	1.04e-20		361945	'Postn'	mRNA	-0.577311	2.46e-32
361063	'Entpd4'	mRNA	0.559041	1.13e-13		360850	'Nek7'	mRNA	-0.637874	1.09e-40			362418	'Irak2'	mRNA	0.584888	0.00474384		361991	'S100a16'	mRNA	-0.23475	0.0400751
361064	'R3hcc1'	mRNA	0.219283	0.0131004		360854	'Arpc5'	mRNA	-0.214584	2.93e-06			362434	'Lpcat3'	mRNA	0.766032	4.66e-30		361992	'Them4'	mRNA	-0.47294	0.0360854
361089	'Ndfip2'	mRNA	0.312017	2.55e-05		360858	'Lhx4'	mRNA	-3.94125	0.0475417			362447	'Clec2g'	mRNA	0.634531	2.88e-06		362007	'Sike1'	mRNA	-0.294215	0.0447759
361103	'Zmiz1'	mRNA	0.532985	2.84e-28		360860	'Cop1'	mRNA	-0.333704	3.45e-09			362453	'Crebl2'	mRNA	0.333996	0.0101478		362021	'Gpsm2'	mRNA	-0.583374	3.87e-06
361104	'Zcchc24'	mRNA	0.18981	9.45e-05		360869	'Tiprl'	mRNA	-0.437848	3.04e-05			362456	'Arhgdib'	mRNA	1.0343	2.21e-33		362029	'Agl'	mRNA	-0.353624	0.000664
361120	'Eps15l1'	mRNA	0.228568	0.00270975		360871	'Mpzl1'	mRNA	-0.165382	0.0444173			362491	'Ripk2'	mRNA	1.77065	9.37e-88		362039	'Pla2g12a'	mRNA	-0.338172	0.0338982
361184	'Cars2'	mRNA	0.411763	0.0292087		360872	'Rcsd1'	mRNA	-1.60364	0.026354			362502	'Ubap1'	mRNA	0.222931	0.0234846		362040	'Ostc'	mRNA	-0.43686	2.38e-12
361223	'Fgd3'	mRNA	1.81878	0.0174291		360886	'Ahctf1'	mRNA	-0.203708	0.00354662			362516	'Msantd3'	mRNA	0.427635	0.000236		362044	'Cenpe'	mRNA	-0.278767	0.0122787
361226	'Cd83'	mRNA	1.52393	1.55e-23		360891	'Enah'	mRNA	-0.839964	5.48e-56			362522	'Zfp462'	mRNA	0.527669	6.84e-06		362107	'Aif1l'	mRNA	-1.5569	3.55e-57
361228	'Adtrp'	mRNA	3.69282	0.000483		360908	'Cdc7'	mRNA	-0.746554	0.000142			362530	'Akna'	mRNA	0.529416	0.00217394		362113	'Ptrh1'	mRNA	-0.246341	0.000713
361232	'Pak1ip1'	mRNA	0.425744	2.59e-08		360917	'Cnot6l'	mRNA	-0.255521	0.00776986			362535	'Lurap1l'	mRNA	0.971135	2.17e-26		362115	'Fam129b'	mRNA	-0.603197	5.84e-51
361241	'Serpinb9'	mRNA	1.40174	1.92e-59		360937	'Tbc1d1'	mRNA	-0.477709	9.79e-14			362539	'Adamtsl1'	mRNA	2.01434	6.01e-05		362134	'Mmadhc'	mRNA	-0.487921	4.89e-07
361293	'Riok3'	mRNA	0.609322	4.33e-45		360942	'Pcdh7'	mRNA	-0.527162	4.99e-06			362573	'Szt2'	mRNA	0.388405	0.00464081		362138	'Rbms1'	mRNA	-0.576664	9.78e-25
361300	'Mocos'	mRNA	0.977065	2.78e-07		360950	'Wdr1'	mRNA	-0.545664	4.19e-66			362595	'Oscp1'	mRNA	0.451238	0.0264969		362145	'Slc25a12'	mRNA	-0.293728	0.029391
361327	'Prr16'	mRNA	3.54202	8.72e-59		360952	'Tmem128'	mRNA	-0.181299	0.0324204			362602	'Zmym6'	mRNA	0.41596	0.000759		362151	'Lnpk'	mRNA	-0.457329	1.43e-06
361338	'Fech'	mRNA	0.272042	0.00663445		360958	'Ablim2'	mRNA	-2.2266	9.63e-06			362609	'Pum1'	mRNA	0.207209	0.0102803		362156	'Zdhhc5'	mRNA	-0.152267	0.00685577
361341	'Ccbe1'	mRNA	1.28798	3.21e-68		360959	'Htra3'	mRNA	-0.418724	1.75e-06			362613	'Zdhhc18'	mRNA	0.354682	0.00219733		362160	'Celf1'	mRNA	-0.157324	0.0199865
361352	'Pqlc1'	mRNA	0.727009	8.72e-10		360962	'Tacc3'	mRNA	-0.272545	0.0300455			362619	'Smpdl3b'	mRNA	1.11816	2.67e-10		362161	'Rapsn'	mRNA	-0.687877	9.69e-08
361378	'Man2b1'	mRNA	0.359835	4.72e-15		360968	'Tbc1d10a'	mRNA	-0.428796	0.000113			362626	'Rsrp1'	mRNA	0.648185	7.27e-18		362165	'Creb3l1'	mRNA	-0.681823	2.08e-25
361396	'Ranbp10'	mRNA	0.229411	0.00472715		360983	'Lgalsl'	mRNA	-1.18456	1.21e-93			362628	'Ifnlr1'	mRNA	0.819842	8.23e-09		362170	'Api5'	mRNA	-0.177406	0.00606319
361418	'Hsdl1'	mRNA	0.305205	0.0135663		360985	'Tmem17'	mRNA	-0.411206	0.00627944			362642	'Pqlc2'	mRNA	0.734913	6.88e-13		362178	'Cstf3'	mRNA	-0.336209	0.0150364
361430	'Piezo1'	mRNA	0.456459	6.09e-33		360992	'Pnpt1'	mRNA	-0.232626	0.0371072			362645	'Atp13a2'	mRNA	0.32603	0.0055822		362182	'Rcn1'	mRNA	-0.286703	1.26e-09
361448	'Ginm1'	mRNA	0.818006	1.36e-98		361005	'Chchd1'	mRNA	-0.400007	0.000426			362648	'Arhgef19'	mRNA	0.860203	3.08e-15		362191	'Dph6'	mRNA	-0.457241	0.0098083
361465	'Echdc1'	mRNA	0.482266	2.95e-06		361014	'Ngly1'	mRNA	-0.282804	0.00964479			362652	'Dnajc16'	mRNA	0.358138	0.0313272		362196	'Chac1'	mRNA	-0.933803	6.16e-09
361467	'Lpcat1'	mRNA	0.254067	0.00545692		361032	'Armh4'	mRNA	-0.391336	3.48e-18			362657	'Mthfr'	mRNA	0.539776	5.26e-08		362211	'Mall'	mRNA	-8.33183	5.55e-11
361472	'Mthfd1l'	mRNA	0.228377	0.0367267		361071	'Sucla2'	mRNA	-0.20069	0.00874902			362696	'Ttc7a'	mRNA	0.375432	1.68e-10		362214	'Nop56'	mRNA	-0.222682	0.00936092
361502	'Ppp6r1'	mRNA	0.284226	8.42e-09		361091	'Uggt2'	mRNA	-0.452883	2.8e-16			362704	'Babam2'	mRNA	0.347373	5.46e-05		362216	'Mrps26'	mRNA	-0.477216	4.37e-05
361505	'Cdc42ep5'	mRNA	0.937619	6.24e-32		361100	'Top2b'	mRNA	-0.231346	0.00012			362706	'Rbks'	mRNA	0.687879	0.000149		362217	'Cenpb'	mRNA	-0.278664	3.52e-07
361527	'Pld3'	mRNA	0.172393	0.000113		361105	'Plac9'	mRNA	-0.87164	1.19e-31			362765	'Angel1'	mRNA	0.755797	3.77e-05		362218	'Rnf24'	mRNA	-1.173	0.0239931
361532	'Sirt2'	mRNA	0.268591	1.13e-07		361160	'Leprotl1'	mRNA	-0.221564	0.00852468			362769	'Dglucy'	mRNA	0.349166	6.36e-06		362219	'Gpcpd1'	mRNA	-0.585042	2.72e-05
361550	'Gramd1a'	mRNA	0.365563	0.000267		361195	'Cdc14b'	mRNA	-0.445924	0.00280319			362781	'Hhipl1'	mRNA	1.15192	1.34e-33		362226	'Sec23b'	mRNA	-0.212532	0.00720287
361565	'Vrk3'	mRNA	0.523998	8.13e-07		361196	'Habp4'	mRNA	-0.597404	1.39e-05			362788	'Traf3'	mRNA	1.07626	6.07e-50		362242	'Snta1'	mRNA	-0.873844	4.59e-28
361569	'Prr12'	mRNA	0.210967	0.00346556		361224	'Card19'	mRNA	-0.431652	0.000545			362790	'Inf2'	mRNA	0.408372	1.97e-08		362245	'Map1lc3a'	mRNA	-0.263929	2.04e-05
361571	'Aldh16a1'	mRNA	0.224228	0.0102408		361233	'Ssr1'	mRNA	-0.147951	0.00033			362800	'Itgb8'	mRNA	0.305713	0.0143398		362273	'Cse1l'	mRNA	-0.186947	0.040169
361574	'Snrnp70'	mRNA	0.141192	0.0167532		361238	'Pxdc1'	mRNA	-1.84685	2.52e-116			362824	'Mfsd12'	mRNA	0.246384	0.0120988		362285	'Col9a3'	mRNA	-0.943553	0.0124135
361580	'Gtf2h1'	mRNA	0.183782	0.0126073		361256	'Svil'	mRNA	-1.12846	1.23e-47			362828	'Sppl2b'	mRNA	0.297736	0.00352207		362298	'Actr3b'	mRNA	-1.30158	0.00706939
361597	'Fes'	mRNA	1.30106	0.00435895		361267	'Akr1cl'	mRNA	-1.47217	1.83e-05			362835	'Reep6'	mRNA	1.267	2.56e-06		362317	'Krit1'	mRNA	-0.354559	8.37e-05
361604	'Sytl2'	mRNA	0.538348	6.15e-21		361269	'Fam208b'	mRNA	-0.201038	0.0429725			362840	'R3hdm4'	mRNA	0.244578	0.000391		362326	'Tspan12'	mRNA	-0.489407	2.17e-05
361612	'P4ha3'	mRNA	0.847245	4.22e-96		361282	'Plxdc2'	mRNA	-0.327524	9.65e-17			362843	'Ilvbl'	mRNA	0.513408	2.29e-07		362332	'Flnc'	mRNA	-1.7248	3.96e-142
361617	'Arap1'	mRNA	0.513316	2.87e-14		361288	'Fundc2'	mRNA	-0.396448	3.69e-05			362844	'Brd4'	mRNA	0.193312	0.0216526		362335	'Nup205'	mRNA	-0.261408	0.00863691
361628	'Eif4g2'	mRNA	0.24221	1.61e-18		361289	'Colec12'	mRNA	-0.292748	6.63e-06			362849	'March2'	mRNA	0.345054	3.95e-06		362339	'Creb3l2'	mRNA	-0.397828	2.88e-06
361632	'Pik3c2a'	mRNA	0.282732	0.00019		361295	'Ss18'	mRNA	-0.157458	0.00511649			362850	'Angptl4'	mRNA	2.60686	0		362344	'Ndufb2'	mRNA	-0.264975	0.0258266
361648	'Spns1'	mRNA	0.308148	0.000249		361303	'Lims2'	mRNA	-0.915064	2.47e-49			362851	'Cd320'	mRNA	0.442056	0.00018		362359	'Mpp6'	mRNA	-0.938652	1.29e-14
361653	'Armc5'	mRNA	0.409695	1.16e-05		361308	'Kif20a'	mRNA	-0.246987	0.000657			362860	'Appl2'	mRNA	0.321796	0.000678		362360	'Osbpl3'	mRNA	-0.749093	7.17e-09
361663	'Lhpp'	mRNA	0.663877	4.13e-07		361324	'Sema6a'	mRNA	-1.17621	1.07e-06			362865	'Gnptab'	mRNA	0.254873	0.00208672		362364	'Tril'	mRNA	-1.66357	4.07e-60
361673	'Ifitm3'	mRNA	1.0805	5.06e-146		361328	'Snx24'	mRNA	-0.534095	2.42e-08			362866	'Chpt1'	mRNA	0.651683	2.44e-16		362366	'Fkbp14'	mRNA	-0.364122	1.22e-05
361686	'Osbpl5'	mRNA	0.150342	0.00711349		361332	'Adamts19'	mRNA	-4.07123	0.0064469			362867	'Mybpc1'	mRNA	3.58969	0.0283754		362377	'Herc3'	mRNA	-0.383554	0.020831
361689	'Unc93b1'	mRNA	0.797254	4.96e-16		361346	'LOC361346'	mRNA	-0.472661	2.96e-09			362871	'Elk3'	mRNA	0.362462	7.38e-10		362401	'Tmem43'	mRNA	-0.474733	1.03e-22
361700	'Kdm2a'	mRNA	0.614265	1.28e-34		361358	'Bean1'	mRNA	-1.71319	0.000239			362918	'Mtss1'	mRNA	0.417772	0.0130007		362415	'Ttll3'	mRNA	-1.48061	7.48e-08
361704	'Ctsf'	mRNA	0.183211	0.00419304		361365	'Polr2c'	mRNA	-0.318778	0.00085			362919	'Washc5'	mRNA	0.259725	9.11e-06		362423	'Rassf4'	mRNA	-1.00325	2.66e-21
361709	'Ap5b1'	mRNA	0.272827	0.0449632		361367	'Amfr'	mRNA	-0.161538	0.000147			362934	'Ly6e'	mRNA	0.736678	8.18e-17		362427	'Mical3'	mRNA	-0.527085	0.0037075
361730	'Tkfc'	mRNA	0.344267	0.0418123		361368	'Large1'	mRNA	-0.341779	7.23e-18			362937	'Fam83h'	mRNA	0.504535	0.000902		362428	'Rimklb'	mRNA	-2.31812	0.000102
361746	'Rfx3'	mRNA	0.879043	0.000404		361388	'Gab1'	mRNA	-0.258256	0.045464			362941	'Fbxl6'	mRNA	0.605464	7.85e-05		362429	'Mfap5'	mRNA	-1.0312	4.89e-09
361765	'Btrc'	mRNA	0.331949	0.000666		361390	'Abce1'	mRNA	-0.193549	1.72e-05			362942	'Slc52a2'	mRNA	0.467418	0.00389346		362437	'Iffo1'	mRNA	-0.506048	3.75e-10
361767	'Poll'	mRNA	0.417725	0.0164609		361391	'Cbfb'	mRNA	-0.455571	1.13e-15			362943	'Adck5'	mRNA	0.657142	0.000473		362460	'Golt1b'	mRNA	-0.372998	5.09e-05
361787	'RT1-T24-1'	mRNA	0.593985	0.0187811		361432	'Cdh15'	mRNA	-1.88963	9.61e-46			362944	'Ppp1r16a'	mRNA	0.797493	1.61e-09		362465	'Tmtc1'	mRNA	-1.95858	5.61e-41
361788	'Prr3'	mRNA	0.381318	0.00109929		361442	'Sipa1l2'	mRNA	-0.735709	1.83e-18			362946	'MGC94207'	mRNA	0.302291	0.000163		362479	'Tcea1'	mRNA	-0.206104	0.00990398
361789	'Atat1'	mRNA	0.597252	5.68e-06		361450	'Ust'	mRNA	-1.28654	3.73e-71			362956	'Triobp'	mRNA	0.605196	4.17e-12		362484	'Plekhf2'	mRNA	-0.331388	0.00217153
361795	'Ltb'	mRNA	3.92954	0.00711349		361509	'Ube2m'	mRNA	-0.323595	1.28e-12			362957	'Ankrd54'	mRNA	0.473543	0.00239843		362485	'Ccne2'	mRNA	-0.659245	8.01e-07
361798	'Ehmt2'	mRNA	0.32264	4.46e-08		361512	'Ehd2'	mRNA	-1.02121	3.69e-145			362962	'Cbx7'	mRNA	1.12922	0.000274		362518	'Tmem246'	mRNA	-0.8972	0.00762779
361810	'Fkbp5'	mRNA	0.972798	3.9e-36		361517	'Vasp'	mRNA	-0.542964	9.72e-28			362969	'Ttll1'	mRNA	0.562227	0.00452661		362519	'Smc2'	mRNA	-0.207917	0.0383382
361811	'Srpk1'	mRNA	0.173523	0.0148985		361520	'Dmac2'	mRNA	-0.278299	0.000942			362973	'Parvb'	mRNA	0.438233	4.64e-07		362521	'Tmem38b'	mRNA	-0.400494	0.0122363
361813	'Stk38'	mRNA	0.346229	2.02e-06		361531	'Paf1'	mRNA	-0.189931	0.00294914			362976	'Trmu'	mRNA	0.487432	0.0373488		362550	'Ror1'	mRNA	-1.84143	1.18e-32
361819	'RGD1566085'	mRNA	0.997084	5.17e-26		361549	'Lgi4'	mRNA	-1.53775	0.00910882			362980	'Tubgcp6'	mRNA	0.270507	0.0438913		362551	'Raver2'	mRNA	-0.937791	0.000692
361828	'Specc1l'	mRNA	0.262446	1.65e-05		361552	'Wtip'	mRNA	-0.589801	5.19e-06			362993	'Rnd1'	mRNA	2.71802	1.23e-122		362581	'Scmh1'	mRNA	-0.757431	1.59e-14
361832	'Bicc1'	mRNA	0.744409	6.76e-49		361554	'Lsm14a'	mRNA	-0.175746	0.0153243			362998	'Dnajc22'	mRNA	0.826242	1.78e-06		362584	'Col9a2'	mRNA	-1.22473	6.91e-09
361833	'Ank3'	mRNA	1.22768	4.93e-09		361555	'Ankrd27'	mRNA	-0.230159	0.0117307			363004	'Prr13'	mRNA	0.299522	9.12e-07		362587	'Macf1'	mRNA	-0.356334	5.78e-06
361845	'Eif4ebp2'	mRNA	0.347671	3.16e-06		361568	'Rras'	mRNA	-0.488812	1.33e-26			363015	'Endod1'	mRNA	0.242927	0.00168671		362590	'Inpp5b'	mRNA	-0.293343	0.00470934
361846	'Vps26a'	mRNA	0.229514	2.66e-05		361577	'Kdelr1'	mRNA	-0.140333	0.000284			363016	'RGD1309534'	mRNA	0.455562	0.000157		362592	'RGD1559909'	mRNA	-0.467905	4.44e-05
361881	'Zbed3'	mRNA	0.879418	3.62e-10		361598	'Iqgap1'	mRNA	-0.24775	1.5e-17			363027	'Yipf2'	mRNA	0.482008	4.56e-07		362597	'Eva1b'	mRNA	-0.56215	6.36e-15
361882	'Arhgef28'	mRNA	0.811411	5.43e-05		361600	'Tm6sf1'	mRNA	-0.835684	1.14e-11			363040	'St3gal4'	mRNA	0.505394	4.78e-05		362598	'Sh3d21'	mRNA	-0.540384	0.043289
361898	'Ankrd55'	mRNA	2.15822	0.000263		361623	'Trim66'	mRNA	-1.45596	0.000176			363045	'Siae'	mRNA	0.314903	0.0261628		362606	'Sync'	mRNA	-0.717677	2.28e-29
361923	'Rpl22l1'	mRNA	0.306847	0.00333065		361624	'Akip1'	mRNA	-0.515506	1.09e-06			363055	'Cep164'	mRNA	0.448141	6.5e-07		362624	'Selenon'	mRNA	-0.216818	1.1e-05
361930	'Bbs7'	mRNA	0.575395	3.04e-08		361625	'Nrip3'	mRNA	-1.36972	2.73e-15			363068	'Commd4'	mRNA	0.258796	0.0152931		362625	'Man1c1'	mRNA	-0.528377	3.97e-11
361940	'Pgrmc2'	mRNA	0.151353	0.000293		361630	'Tead1'	mRNA	-0.306918	1.25e-17			363081	'Igdcc4'	mRNA	1.66164	1.61e-77		362650	'Fblim1'	mRNA	-1.14098	8.82e-34
361944	'Elf2'	mRNA	0.331545	0.000684		361646	'LOC361646'	mRNA	-0.329342	0.0255712			363084	'Usp3'	mRNA	0.40186	0.000761		362665	'Camta1'	mRNA	-0.818137	0.0318136
361957	'Mfsd1'	mRNA	0.543262	1.38e-43		361659	'Plekha1'	mRNA	-0.447719	3.86e-07			363110	'Rwdd2a'	mRNA	1.3227	0.000855		362685	'Gpatch11'	mRNA	-0.331787	0.0105173
361970	'Trim2'	mRNA	0.549124	1.44e-09		361666	'Bccip'	mRNA	-0.423291	0.00051			363118	'Nmnat3'	mRNA	0.801606	0.000499		362699	'Yipf4'	mRNA	-0.366711	2.69e-08
361972	'Tmem154'	mRNA	1.14545	2.29e-09		361674	'Eps8l2'	mRNA	-0.447506	0.00253047			363127	'Dnajc13'	mRNA	0.239019	0.00202824		362702	'Lclat1'	mRNA	-1.11945	8.81e-21
361974	'Gatb'	mRNA	0.469525	0.034432		361675	'Cend1'	mRNA	-1.78914	1.87e-11			363131	'Pik3r4'	mRNA	0.234839	0.0268597		362703	'Wdr43'	mRNA	-0.257345	0.0091033
361984	'Ubap2l'	mRNA	0.121461	0.00298986		361679	'Dusp8'	mRNA	-1.25745	9.4e-11			363138	'Nprl2'	mRNA	0.746166	2.73e-06		362713	'Selenoi'	mRNA	-0.466345	3.54e-05
361986	'Slc39a1'	mRNA	0.267482	8.89e-13		361680	'Lsp1'	mRNA	-0.271424	0.0176405			363142	'Sema3b'	mRNA	0.525511	0.000523		362715	'Dtnb'	mRNA	-0.411417	0.00128889
361987	'Dennd4b'	mRNA	0.263602	0.0192938		361682	'Tssc4'	mRNA	-0.471944	6.57e-06			363144	'Cdhr4'	mRNA	6.01091	0.00015		362719	'Asap2'	mRNA	-0.505414	0.0014834
361988	'Ints3'	mRNA	0.232174	0.000978		361694	'Pitpnm1'	mRNA	-0.313354	0.00294366			363146	'Dalrd3'	mRNA	0.49471	0.00117939		362720	'Rrm2'	mRNA	-0.253773	1.22e-05
361990	'Chtop'	mRNA	0.198683	0.0139568		361698	'Pold4'	mRNA	-0.500589	0.000223			363159	'Gpd1l'	mRNA	0.602376	0.000513		362726	'Atxn7l1'	mRNA	-0.709886	8.83e-15
362002	'Rnf115'	mRNA	0.304669	1.33e-05		361714	'Rasgrp2'	mRNA	-2.0641	8.88e-06			363185	'Foxp4'	mRNA	0.786621	1.78e-22		362728	'Twistnb'	mRNA	-0.273005	0.0248255
362012	'Strip1'	mRNA	0.271856	0.000205		361732	'Tmem109'	mRNA	-0.204621	0.00121492			363192	'Klhdc3'	mRNA	0.212944	0.0362195		362733	'Etv1'	mRNA	-0.60386	1.77e-05
362015	'Ampd2'	mRNA	0.293593	0.00280651		361749	'Il33'	mRNA	-2.28098	5.91e-08			363222	'Rnf149'	mRNA	0.330793	9.39e-07		362737	'Heatr5a'	mRNA	-0.689431	8.42e-28
362046	'Dapp1'	mRNA	1.09815	0.000221		361790	'Ppp1r18'	mRNA	-0.298075	2.67e-11			363252	'Retreg2'	mRNA	0.334491	0.000998		362760	'Galnt16'	mRNA	-1.65165	7.23e-05
362048	'Tspan5'	mRNA	0.599637	1.54e-32		361791	'Nrm'	mRNA	-0.628923	0.00690621			363255	'Ankzf1'	mRNA	0.495127	1.01e-10		362768	'Ttc7b'	mRNA	-0.484445	8.9e-08
362050	'Gbp5'	mRNA	3.88874	1.68e-126		361808	'Snrpc'	mRNA	-0.178979	0.0135922			363256	'Speg'	mRNA	0.465792	0.00608577		362783	'Eml1'	mRNA	-0.738002	8.94e-21
362051	'Lmo4'	mRNA	0.122485	0.0295966		361821	'Col6a2'	mRNA	-0.465698	3.43e-60			363269	'Sp100'	mRNA	1.74285	1.43e-06		362791	'Siva1'	mRNA	-0.788049	9.84e-06
362058	'Miga1'	mRNA	1.26891	0.000167		361842	'Sar1a'	mRNA	-0.142506	0.000344			363285	'Scly'	mRNA	0.63604	1.47e-05		362799	'Rapgef5'	mRNA	-2.27725	1.45e-06
362081	'Fbxw5'	mRNA	0.289894	0.000288		361843	'Aifm2'	mRNA	-0.326081	2.32e-05			363328	'Ticam1'	mRNA	0.279362	0.0115078		362831	'Dot1l'	mRNA	-0.262137	0.0487544
[truncated: 997 more rows]
